# Supplementary material for: Natural and Artificial Selection for Parasitoid Resistance in Drosophila melanogaster Leave Different Genetic Signatures
Source: Front Genet. 2019 May 31;10:479. doi: 10.3389/fgene.2019.00479 (PMC6557190; doi:10.3389/fgene.2019.00479)
Supplement: Supplementary file 2 [file Data_Sheet_1.xlsx]

## Sheet: GenoPheno_CS
sampleID	Generation	Line	ER_success	01_mthl4_827	09_CG18765_172	02_RhoGEF2_160	03_CG42649_693	04_CG17287_210	05_CG4844_055	06_mbl_670	07_lig3_427	08_CG31157_443	10_capu_299	11_CG34207_969	R3_ark_689	R5_babos_660
P001	46	S1	0	G:G	G:C	T:T	G:G	T:T	G:G	C:C	A:G	T:T	G:G	T:T	C:C	NA
P002	46	S1	0	NA	G:G	T:T	G:G	T:T	G:G	C:C	A:A	C:T	G:G	A:A	C:C	NA
P004	46	S1	1	G:A	G:G	T:G	G:G	T:T	G:G	C:C	A:A	C:T	G:G	A:A	C:G	NA
P006	46	S1	1	G:A	G:G	G:G	G:A	T:T	C:G	C:C	A:A	C:C	G:G	A:T	C:C	NA
P007	46	S1	0	G:G	G:C	T:T	G:G	T:T	G:G	C:C	A:G	C:T	G:G	T:T	C:C	C:C
P011	46	S1	0	G:G	G:C	T:G	G:A	T:T	C:G	C:T	A:G	C:T	G:G	A:A	C:G	A:A
P012	46	S1	1	G:A	G:G	T:G	G:G	T:T	G:G	C:C	A:A	C:C	G:G	A:T	C:C	NA
P014	46	S1	1	A:A	G:G	T:G	G:A	G:T	C:G	C:C	A:A	C:T	G:G	A:T	C:G	NA
P015	46	S1	0	G:G	G:G	G:G	G:A	T:T	C:G	C:T	A:A	C:T	G:G	A:T	G:G	NA
P016	46	S1	0	NA	NA	NA	G:G	NA	G:G	C:C	NA	NA	NA	A:A	NA	A:A
P018	46	S1	1	G:A	C:C	T:G	G:G	G:T	G:G	C:T	G:G	T:T	G:G	A:T	C:G	NA
P019	46	S1	0	G:A	G:C	T:G	G:A	T:T	C:G	C:T	A:G	C:T	G:G	A:A	C:G	A:A
P020	46	S1	1	G:A	G:G	T:T	G:G	G:T	G:G	C:C	A:A	C:C	G:G	A:T	C:C	NA
P021	46	S1	0	A:A	G:G	T:T	G:G	G:T	G:G	C:C	A:A	C:C	T:T	A:A	C:C	A:A
P023	46	S1	1	A:A	G:G	T:T	G:G	G:T	G:G	C:C	A:A	C:C	G:G	A:A	C:C	A:A
P034	46	S1	0	A:A	G:G	T:T	G:G	T:T	G:G	C:C	A:A	C:T	G:G	A:A	C:C	A:A
P035	46	S1	0	G:A	G:G	T:G	G:A	T:T	C:G	C:C	A:A	T:T	G:G	T:T	C:C	NA
P036	46	S1	0	A:A	G:G	T:T	G:G	T:T	G:G	C:C	A:A	T:T	G:G	A:T	C:C	NA
P037	46	S1	0	G:A	G:G	T:T	G:G	T:T	G:G	C:C	A:A	C:T	G:G	A:T	C:C	NA
P038	46	S1	1	A:A	G:G	T:T	G:G	G:G	G:G	C:C	A:A	C:T	G:G	A:A	C:C	A:A
P040	46	S1	1	G:A	G:G	G:G	A:A	T:T	C:C	C:T	A:A	C:T	G:G	A:T	C:G	NA
P041	46	S1	1	A:A	G:G	T:G	G:A	T:T	C:G	C:C	A:A	C:T	G:G	T:T	C:C	NA
P049	46	S1	0	A:A	G:G	T:G	G:A	G:T	C:G	C:C	A:A	C:C	G:G	A:T	C:C	NA
P050	46	S1	0	A:A	G:G	T:G	G:A	T:T	C:G	C:C	A:A	C:T	T:T	A:A	C:C	A:A
P051	46	S1	0	G:A	G:G	T:T	G:G	T:T	G:G	C:T	A:A	T:T	G:G	A:A	C:C	A:A
P052	46	S1	0	A:A	G:G	G:G	G:G	T:T	G:G	C:C	A:A	C:C	G:G	A:T	G:G	NA
P089	46	S1	0	G:A	G:C	T:G	G:G	T:T	G:G	C:T	A:G	T:T	G:G	A:T	C:G	NA
P100	46	S1	1	G:A	G:G	T:G	G:G	T:T	G:G	C:C	A:A	T:T	G:G	A:T	C:G	NA
P101	46	S1	0	A:A	G:G	T:G	G:A	G:T	C:G	C:C	A:A	C:C	T:T	A:T	C:C	NA
P102	46	S1	0	A:A	G:G	T:G	G:A	T:T	C:G	C:C	A:A	C:T	G:G	A:A	C:C	A:A
P103	46	S1	1	G:A	G:C	T:G	G:G	T:T	G:G	C:T	NA	T:T	NA	A:T	C:G	NA
P104	46	S1	0	A:A	G:G	T:T	G:G	G:T	G:G	C:C	A:A	C:T	G:G	A:A	C:C	A:A
P117	46	S1	1	G:A	G:G	T:G	G:A	T:T	C:G	C:T	A:A	C:C	G:G	A:A	C:G	NA
P118	46	S1	0	G:G	G:G	T:G	G:A	T:T	C:G	C:T	A:A	T:T	G:G	A:T	C:G	NA
P119	46	S1	1	G:A	G:G	T:G	G:A	T:T	C:G	C:T	A:A	C:T	G:G	A:A	C:G	A:A
P120	46	S1	1	A:A	G:G	T:G	G:A	T:T	C:G	C:T	A:A	C:C	G:G	A:A	C:G	A:A
P121	46	S1	1	A:A	G:G	T:T	G:G	G:T	G:G	C:C	A:A	C:T	NA	T:T	C:C	NA
P122	46	S1	1	G:A	G:G	G:G	G:A	T:T	C:G	C:T	A:A	C:C	G:G	T:T	G:G	NA
P123	46	S1	1	G:A	G:G	T:G	G:A	T:T	C:G	C:C	A:A	T:T	G:G	A:T	C:C	NA
P124	46	S1	1	A:A	G:G	T:G	G:A	G:T	C:G	C:C	A:A	C:T	NA	T:T	C:C	NA
P125	46	S1	1	G:A	G:G	T:T	G:G	T:T	G:G	NA	A:A	T:T	G:G	T:T	C:C	NA
P126	46	S1	1	A:A	G:G	G:G	G:A	T:T	C:G	C:C	A:A	T:T	G:G	T:T	C:G	NA
P127	46	S1	1	G:A	G:C	T:T	G:G	G:T	G:G	C:C	A:G	T:T	G:G	T:T	C:C	NA
P128	46	S1	1	G:A	G:G	T:G	G:A	T:T	C:G	C:T	A:A	C:C	NA	T:T	C:G	NA
P130	46	S1	1	A:A	G:C	T:G	G:A	G:T	C:G	C:C	NA	T:T	G:G	A:A	C:C	NA
P132	46	S1	0	A:A	NA	T:T	G:A	G:T	C:G	C:C	NA	NA	NA	A:A	C:C	NA
Q054	46	S2	0	G:A	G:G	T:G	G:A	T:T	C:G	C:T	A:A	C:T	G:G	A:T	C:G	NA
Q056	46	S2	0	G:A	G:G	T:T	G:G	G:T	G:G	C:C	A:A	C:C	G:G	A:T	C:C	NA
Q057	46	S2	0	G:A	G:G	G:G	G:A	T:T	C:G	T:T	A:G	T:T	G:G	A:T	G:G	NA
Q063	46	S2	0	A:A	G:C	T:T	G:A	G:T	G:G	C:T	A:A	C:T	G:G	A:T	C:C	NA
Q064	46	S2	0	G:A	G:C	T:G	A:A	T:T	C:G	T:T	A:G	C:T	G:G	A:T	C:G	NA
Q065	46	S2	1	G:A	G:G	T:T	G:G	G:T	G:G	C:C	A:A	C:C	G:G	A:T	C:C	NA
R140	46	S3	0	G:A	G:G	T:G	G:A	G:T	C:G	C:T	G:G	T:T	G:G	A:A	C:G	A:A
R141	46	S3	0	G:A	G:G	T:G	G:A	G:T	C:G	C:C	A:A	C:T	G:G	T:T	C:G	C:C
R142	46	S3	0	A:A	G:G	T:G	G:A	T:T	G:G	C:C	NA	C:T	G:G	T:T	C:G	NA
R143	46	S3	0	G:A	G:G	T:G	G:A	G:T	G:G	C:T	A:A	C:C	G:G	T:T	C:G	NA
R145	46	S3	1	G:A	G:G	T:G	G:G	G:T	G:G	C:T	A:A	C:C	G:G	A:T	C:G	NA
R150	46	S3	0	A:A	G:G	T:G	G:G	T:T	G:G	C:C	A:A	C:C	NA	T:T	C:G	NA
R151	46	S3	0	A:A	G:G	T:G	G:A	G:T	C:G	C:C	A:A	C:T	G:G	T:T	C:G	NA
R152	46	S3	0	G:A	G:G	G:G	G:A	T:T	C:C	C:C	A:G	T:T	G:G	A:A	G:G	NA
R153	46	S3	0	G:A	G:G	T:T	G:A	T:T	C:G	C:C	A:A	C:T	G:G	A:T	C:C	NA
R154	46	S3	0	A:A	G:C	T:G	G:A	G:T	NA	C:C	G:G	T:T	NA	A:T	C:G	NA
R163	46	S3	1	A:A	G:G	T:T	G:A	T:T	C:G	C:C	A:G	T:T	G:G	A:T	C:C	NA
R165	46	S3	0	G:G	G:G	T:G	G:A	T:T	C:G	T:T	A:A	C:T	NA	A:A	C:G	NA
R174	46	S3	1	G:G	G:G	T:G	G:A	T:T	G:G	C:T	A:A	C:C	G:G	T:T	C:G	NA
R175	46	S3	0	A:A	G:G	T:G	G:A	G:T	C:G	C:C	A:G	C:T	G:G	T:T	C:G	NA
R176	46	S3	0	A:A	G:C	T:T	G:G	T:T	G:G	C:C	A:G	T:T	G:G	A:A	C:C	A:A
R177	46	S3	1	G:A	G:G	T:T	G:G	G:T	G:G	C:C	A:A	C:T	G:G	T:T	C:C	NA
R178	46	S3	1	A:A	G:G	T:T	G:G	T:T	G:G	C:C	A:A	T:T	G:G	A:T	C:C	NA
R184	46	S3	0	G:A	G:G	T:G	G:G	G:T	G:G	C:T	A:A	T:T	G:G	T:T	C:G	NA
R185	46	S3	0	A:A	G:G	T:G	G:A	T:T	C:G	C:C	A:A	C:C	G:G	T:T	C:G	NA
S194	46	S4	1	A:A	G:C	T:G	G:G	G:T	G:G	C:C	G:G	T:T	NA	A:A	C:G	NA
S195	46	S4	1	G:A	G:G	T:G	G:A	G:T	C:G	C:T	NA	NA	G:G	A:T	NA	NA
S196	46	S4	1	A:A	G:G	T:T	G:G	G:G	G:G	C:C	NA	C:T	NA	A:T	C:C	NA
S197	46	S4	1	G:A	G:G	T:G	A:A	T:T	C:C	C:T	A:G	C:T	G:G	A:T	C:G	NA
S198	46	S4	1	A:A	G:G	T:T	G:A	G:G	C:G	C:C	NA	C:T	G:G	T:T	C:C	NA
S199	46	S4	1	A:A	G:G	T:T	G:G	G:T	G:G	C:C	NA	NA	G:G	A:T	C:C	NA
S200	46	S4	0	A:A	G:G	T:T	G:G	G:T	G:G	C:C	A:A	C:T	T:T	A:A	C:C	A:A
S201	46	S4	1	A:A	G:G	T:T	G:G	G:T	G:G	C:C	A:A	C:T	T:T	A:A	C:C	NA
S202	46	S4	1	A:A	G:G	T:T	G:G	G:G	G:G	C:C	NA	NA	NA	T:T	NA	NA
S218	46	S4	1	G:G	G:G	T:G	G:A	T:T	C:G	C:T	A:A	C:C	G:G	A:T	C:G	NA
S219	46	S4	1	G:A	G:G	T:G	A:A	G:G	C:G	C:C	A:G	C:T	G:G	A:A	C:G	A:A
S220	46	S4	1	G:G	G:G	T:G	G:A	T:T	C:G	C:T	A:A	C:C	G:G	A:A	C:G	A:A
S221	46	S4	1	G:G	G:C	G:G	G:A	T:T	C:G	T:T	G:G	NA	T:T	A:A	G:G	NA
S232	46	S4	1	G:A	G:C	T:T	G:A	T:T	C:G	C:C	A:A	C:T	G:G	A:A	C:C	A:A
S236	46	S4	1	A:A	G:C	T:G	G:G	G:G	G:G	C:C	A:A	T:T	G:G	A:A	C:G	NA
S237	46	S4	0	G:A	G:G	T:G	A:A	G:T	C:G	C:T	A:G	T:T	G:G	A:A	C:G	A:A
S240	46	S4	1	G:G	G:G	T:G	G:A	T:T	C:G	C:T	A:A	C:T	G:G	A:A	C:G	NA
S241	46	S4	1	G:A	G:C	T:T	G:A	T:T	C:G	C:C	A:G	C:T	NA	A:A	C:C	A:A
S242	46	S4	1	G:G	G:G	T:G	G:A	T:T	C:G	C:T	A:G	T:T	G:G	A:T	C:G	NA
T008	46	C1	1	G:A	G:G	T:T	A:A	T:T	C:G	C:T	A:A	T:T	G:G	A:T	C:C	NA
T013	46	C1	1	G:A	G:G	T:G	G:A	T:T	G:G	T:T	A:A	T:T	G:G	A:A	C:G	A:A
T024	46	C1	0	G:G	G:G	T:T	A:A	T:T	C:C	C:T	A:A	T:T	G:G	A:A	C:C	A:A
T025	46	C1	0	G:G	G:C	T:G	A:A	T:T	NA	T:T	A:A	T:T	G:G	A:A	C:G	A:A
T027	46	C1	0	G:G	G:G	T:G	A:A	T:T	C:C	T:T	A:G	T:T	T:G	A:A	C:G	A:A
T028	46	C1	0	G:A	G:C	T:T	G:G	T:T	G:G	C:C	A:G	NA	G:G	A:T	C:C	NA
T029	46	C1	0	G:G	G:G	T:T	A:A	G:T	C:C	C:T	A:G	T:T	G:G	A:A	C:C	A:A
T042	46	C1	0	G:G	G:C	T:G	G:A	T:T	C:G	C:T	A:A	T:T	G:G	A:A	C:G	A:A
T044	46	C1	0	G:G	G:G	T:G	A:A	T:T	C:C	C:T	A:G	C:T	G:G	A:T	C:G	NA
T046	46	C1	0	G:A	C:C	T:T	G:G	T:T	G:G	C:C	A:G	C:T	G:G	A:A	C:C	A:A
T047	46	C1	0	G:G	G:C	T:G	G:A	T:T	C:G	T:T	A:G	C:T	T:G	A:A	C:G	A:A
T048	46	C1	0	G:A	G:G	T:T	G:A	G:T	C:G	C:T	A:A	T:T	NA	A:A	C:C	A:A
T095	46	C1	0	G:A	G:C	T:T	G:G	T:T	G:G	C:C	A:G	T:T	G:G	A:T	C:C	NA
T096	46	C1	0	G:G	G:C	G:G	G:A	T:T	C:G	C:T	A:A	C:T	G:G	A:T	G:G	NA
T097	46	C1	0	G:G	G:G	T:G	A:A	T:T	C:C	T:T	A:A	C:C	G:G	A:A	C:G	A:A
T106	46	C1	0	G:G	G:G	T:G	G:G	T:T	C:G	C:T	A:A	C:T	G:G	A:A	C:G	NA
T107	46	C1	0	G:G	G:G	T:T	A:A	T:T	C:C	T:T	A:A	C:C	G:G	A:A	C:C	A:A
T111	46	C1	1	G:G	G:C	T:G	G:A	T:T	C:G	C:C	A:A	T:T	NA	A:A	C:G	A:A
T115	46	C1	0	G:G	G:C	G:G	G:A	T:T	C:G	T:T	A:G	T:T	G:G	A:T	G:G	NA
T116	46	C1	0	G:G	G:G	T:G	G:A	T:T	C:G	C:T	NA	T:T	G:G	A:A	C:G	NA
T134	46	C1	1	G:A	G:G	T:T	G:A	T:T	C:G	C:T	A:A	C:C	G:G	A:A	C:C	A:A
U061	46	C2	0	G:A	G:C	T:G	G:G	G:T	C:G	C:T	A:A	C:T	G:G	A:T	C:G	NA
U062	46	C2	0	G:G	G:G	G:G	A:A	T:T	C:C	T:T	A:A	T:T	T:T	A:A	G:G	A:A
U066	46	C2	0	G:A	G:C	T:T	G:G	G:T	C:G	C:C	A:A	C:T	T:T	A:T	C:C	NA
U067	46	C2	0	A:A	G:C	T:G	G:G	G:T	G:G	C:T	A:A	C:T	G:G	A:A	C:G	A:A
U068	46	C2	0	G:G	G:G	T:G	G:G	T:T	G:G	C:T	A:G	T:T	G:G	A:A	C:G	A:A
U080	46	C2	0	A:A	C:C	T:G	A:A	T:T	C:C	T:T	A:A	T:T	NA	A:T	C:G	NA
W137	46	C3	1	G:G	G:C	G:G	A:A	T:T	C:G	C:T	A:G	C:T	G:G	A:A	G:G	A:A
W148	46	C3	1	G:A	G:C	G:G	A:A	T:T	C:G	C:T	A:A	C:T	G:G	A:A	G:G	A:A
W149	46	C3	0	G:A	G:C	T:T	G:A	G:T	C:G	C:C	A:G	C:T	G:G	A:T	C:C	A:A
W155	46	C3	0	G:A	G:G	G:G	A:A	T:T	C:C	T:T	A:A	C:T	G:G	A:A	G:G	A:A
W169	46	C3	0	G:G	G:G	G:G	A:A	T:T	C:C	T:T	A:A	C:T	G:G	T:T	G:G	C:C
W179	46	C3	0	G:G	G:C	T:G	G:A	T:T	C:C	T:T	NA	C:T	NA	A:A	C:G	NA
W180	46	C3	0	G:G	G:G	T:G	G:A	T:T	C:G	C:T	A:A	C:T	G:G	A:T	C:G	A:A
W181	46	C3	0	G:G	G:G	T:G	G:A	T:T	C:G	C:T	G:G	C:T	G:G	A:T	C:G	NA
W183	46	C3	0	G:A	G:G	T:T	G:A	T:T	C:G	C:T	A:A	T:T	G:G	A:A	C:C	NA
W189	46	C3	0	G:A	G:C	T:T	G:A	T:T	C:G	C:C	A:G	C:T	G:G	A:A	C:C	A:A
W193	46	C3	1	A:A	G:C	T:G	A:A	T:T	C:C	C:C	A:A	T:T	NA	A:A	C:G	A:A
X203	46	C4	1	G:A	G:G	NA	A:A	T:T	C:C	T:T	NA	NA	NA	T:T	NA	NA
X204	46	C4	0	G:G	G:G	T:G	G:A	T:T	C:G	C:T	A:A	C:C	G:G	A:A	C:G	A:A
X205	46	C4	1	G:A	G:G	T:T	G:G	T:T	C:G	C:C	NA	NA	G:G	A:T	C:C	NA
X206	46	C4	0	G:A	G:C	T:G	G:A	T:T	C:G	C:T	NA	C:C	NA	A:T	NA	NA
X207	46	C4	0	G:A	G:G	T:G	G:G	T:T	G:G	C:T	A:G	C:C	G:G	A:A	C:C	A:A
X208	46	C4	0	G:A	G:G	G:G	A:A	T:T	C:C	T:T	NA	C:T	G:G	A:A	G:G	NA
X209	46	C4	0	G:G	G:G	G:G	A:A	T:T	C:C	C:T	NA	NA	G:G	A:A	G:G	NA
X210	46	C4	0	G:G	G:G	T:T	G:A	T:T	C:G	C:T	NA	NA	NA	A:A	C:C	NA
X211	46	C4	0	G:G	G:G	T:G	G:A	T:T	C:G	C:T	NA	NA	T:T	A:A	C:G	NA
X213	46	C4	1	G:A	G:G	T:T	G:G	G:T	G:G	C:C	A:A	C:T	G:G	A:T	C:C	NA
X214	46	C4	0	G:A	G:G	T:G	G:A	T:T	C:G	C:C	A:A	C:C	G:G	A:A	C:G	A:A
X215	46	C4	1	G:A	G:G	G:G	A:A	T:T	C:C	C:T	A:A	C:C	T:T	A:T	NA	NA
X216	46	C4	1	G:G	G:C	T:G	G:A	T:T	C:G	C:T	A:A	C:T	T:T	A:T	C:G	NA
X225	46	C4	0	G:G	G:G	T:G	A:A	T:T	C:C	C:T	A:A	C:T	G:G	A:T	C:G	NA
X226	46	C4	1	G:A	G:G	T:G	G:G	G:T	G:G	C:T	A:G	NA	G:G	A:A	C:G	NA
X247	46	C4	0	G:G	G:G	T:G	G:A	T:T	C:G	C:T	A:G	C:T	NA	A:T	C:G	NA

## Sheet: GenoPheno_FL
sampleID	Line	ER_success	01_mthl4_827	09_CG18765_172	02_RhoGEF2_160	03_CG42649_693	04_CG17287_210	05_CG4844_055	06_mbl_670	07_lig3_427	08_CG31157_443	10_capu_299	11_CG34207_969	R3_ark_689	R5_babos_660
K141	GOTH	0	G:A	NA	T:G	G:G	T:T	G:G	C:T	A:A	C:C	G:G	A:A	C:G	A:A
K142	GOTH	0	G:A	NA	T:T	G:G	T:T	G:G	C:T	A:A	C:T	G:G	A:A	C:G	A:A
C144	PAR	0	A:A	NA	T:T	G:A	T:T	G:G	C:T	A:A	NA	G:G	A:A	G:G	A:A
K183	GOTH	0	A:A	NA	T:T	G:A	T:T	G:G	C:C	A:G	C:C	G:G	A:A	C:C	A:A
L211	BEA	1	NA	NA	T:G	G:G	T:T	G:G	NA	NA	T:T	NA	A:A	C:C	NA
L559	BEA	0	G:A	NA	T:T	G:G	T:T	G:G	C:T	A:A	NA	G:G	A:A	C:C	A:A
L573	BEA	0	NA	NA	NA	G:G	NA	NA	NA	NA	NA	NA	A:A	NA	A:A
K730	GOTH	0	G:G	NA	T:T	G:G	T:T	G:G	C:C	A:A	C:C	G:G	A:A	G:G	A:A
G743	BRE	0	NA	NA	NA	G:G	NA	C:G	NA	A:A	NA	G:G	A:A	C:C	A:A
J073	ARL	0	G:A	C:C	T:G	G:A	T:T	G:G	C:T	A:A	T:T	NA	A:A	C:G	NA
J090	ARL	0	G:A	C:C	T:G	G:G	T:T	G:G	C:T	A:A	T:T	G:G	A:A	C:G	NA
J100	ARL	0	A:A	C:C	T:T	G:A	T:T	G:G	C:T	A:A	T:T	T:T	A:A	C:G	NA
J105	ARL	0	A:A	C:C	T:T	G:G	G:T	G:G	C:C	A:A	T:T	G:G	A:A	C:G	NA
J112	ARL	0	A:A	C:C	T:T	G:G	T:T	G:G	C:T	A:A	C:T	NA	A:A	C:C	NA
J114	ARL	0	G:A	C:C	T:G	G:G	T:T	G:G	C:C	A:A	T:T	G:G	A:A	C:C	NA
C134	PAR	0	A:A	C:C	T:G	G:G	T:T	G:G	C:C	A:A	C:T	G:G	A:A	G:G	NA
C149	PAR	1	G:A	C:C	T:T	G:G	G:T	G:G	C:C	A:A	C:T	G:G	A:A	C:G	A:A
C164	PAR	0	A:A	C:C	T:G	G:A	G:T	G:G	C:C	A:A	C:T	NA	A:A	G:G	C:A
L255	BEA	1	A:A	C:C	T:G	G:G	T:T	G:G	C:T	A:A	NA	G:G	A:A	C:C	NA
E288	BERL	0	G:A	C:C	T:G	G:A	G:T	G:G	C:T	A:A	C:C	G:G	A:A	C:C	NA
E406	BERL	1	A:A	C:C	T:T	G:G	T:T	G:G	C:T	A:A	T:T	T:T	A:A	C:G	NA
C467	PAR	0	A:A	C:C	T:G	G:G	G:T	G:G	C:C	A:A	T:T	G:G	A:A	C:G	NA
C496	PAR	0	A:A	C:C	T:T	G:A	T:T	G:G	C:T	A:A	T:T	G:G	A:A	C:G	NA
C501	PAR	0	A:A	C:C	T:T	G:A	NA	G:G	C:C	A:A	T:T	G:G	A:A	C:G	A:A
C510	PAR	1	A:A	C:C	T:T	G:G	G:T	G:G	C:C	A:A	C:T	T:T	A:A	C:G	NA
L530	BEA	0	A:A	C:C	T:T	G:G	T:T	G:G	C:C	A:A	T:T	T:T	A:A	G:G	A:A
H588	GRO	1	G:A	C:C	T:T	A:A	G:T	G:G	C:C	A:A	NA	NA	A:A	C:G	NA
J660	ARL	1	A:A	C:C	T:T	G:G	T:T	G:G	C:T	A:A	T:T	G:G	A:A	C:C	NA
J688	ARL	0	A:A	C:C	T:T	G:A	T:T	G:G	T:T	A:A	C:T	G:G	A:A	C:G	NA
J689	ARL	0	G:A	C:C	T:G	G:A	T:T	G:G	C:C	A:A	T:T	G:G	A:A	C:G	NA
J690	ARL	0	G:A	C:C	T:T	G:A	T:T	G:G	T:T	A:A	T:T	G:G	A:A	C:C	C:C
J691	ARL	0	G:A	C:C	T:T	G:A	T:T	G:G	C:T	A:A	T:T	G:G	A:A	C:G	NA
J696	ARL	1	A:A	C:C	T:T	G:G	T:T	G:G	C:T	A:A	T:T	G:G	A:A	C:C	NA
J697	ARL	1	G:G	C:C	T:T	G:G	T:T	G:G	T:T	A:A	C:T	NA	A:A	C:C	NA
A060	KAL	0	G:G	G:C	T:T	G:G	G:T	G:G	C:C	A:G	C:T	G:G	A:A	G:G	A:A
J066	ARL	1	G:A	G:C	T:T	G:G	T:T	G:G	C:T	A:A	T:T	G:G	A:A	C:C	C:C
J069	ARL	0	A:A	G:C	T:T	G:G	G:T	G:G	C:C	A:A	C:T	G:G	A:A	C:G	A:A
J084	ARL	1	A:A	G:C	T:T	G:G	T:T	NA	C:C	A:A	C:T	G:G	A:A	C:C	NA
J086	ARL	1	A:A	G:C	T:T	G:G	T:T	G:G	T:T	A:G	T:T	G:G	A:A	C:C	C:A
J089	ARL	0	A:A	G:C	T:T	G:G	G:T	G:G	C:T	A:A	T:T	G:G	A:A	G:G	NA
B093	STA	0	G:G	G:C	T:T	G:G	T:T	G:G	C:C	A:A	T:T	G:G	A:T	C:G	A:A
B094	STA	0	G:G	G:C	T:T	G:G	T:T	G:G	C:C	A:A	C:C	NA	A:A	G:G	NA
J098	ARL	1	A:A	G:C	T:T	G:G	T:T	G:G	C:T	A:A	NA	G:G	A:A	C:C	NA
J099	ARL	0	A:A	G:C	T:T	G:G	T:T	G:G	C:T	A:A	T:T	G:G	A:A	C:C	NA
J101	ARL	1	A:A	G:C	T:T	G:G	T:T	G:G	C:T	A:A	T:T	G:G	A:A	C:C	NA
J103	ARL	0	A:A	G:C	T:T	G:A	T:T	G:G	C:T	A:A	C:T	G:G	A:A	C:G	NA
J113	ARL	1	A:A	G:C	T:T	G:G	T:T	G:G	C:T	A:A	T:T	G:G	A:A	C:C	NA
B119	STA	0	G:G	G:C	T:T	G:A	T:T	G:G	C:C	A:A	C:T	G:G	A:A	C:G	NA
C132	PAR	0	G:A	G:C	T:G	G:A	G:T	G:G	C:T	A:A	C:T	G:G	A:A	C:C	NA
K139	GOTH	1	A:A	G:C	T:T	G:A	T:T	G:G	C:C	A:A	C:T	G:G	A:A	C:C	NA
K153	GOTH	1	G:A	G:C	T:T	G:G	T:T	G:G	T:T	A:A	C:C	G:G	A:A	C:G	A:A
K154	GOTH	0	G:A	G:C	T:G	G:G	T:T	G:G	C:T	A:A	C:C	G:G	A:A	C:G	A:A
K157	GOTH	0	G:G	G:C	T:G	G:G	T:T	G:G	T:T	A:A	C:T	G:G	A:A	C:C	A:A
K160	GOTH	0	G:G	G:C	T:T	G:A	G:T	G:G	C:T	A:A	C:C	T:T	A:A	C:G	A:A
C166	PAR	1	A:A	G:C	T:T	G:A	G:G	G:G	C:C	A:A	C:T	G:G	A:T	C:C	C:A
K176	GOTH	1	A:A	G:C	T:G	G:G	T:T	G:G	C:C	A:A	C:T	G:G	A:A	C:G	A:A
C195	PAR	0	A:A	G:C	NA	G:A	NA	G:G	NA	A:A	T:T	G:G	A:A	C:G	NA
L203	BEA	1	G:A	G:C	NA	G:A	NA	G:G	NA	A:A	T:T	T:T	A:A	G:G	NA
L206	BEA	1	G:A	G:C	T:G	G:G	T:T	G:G	NA	A:A	T:T	NA	A:A	C:G	NA
D218	AVI	1	A:A	G:C	T:T	G:A	G:T	G:G	C:T	A:A	C:T	G:G	A:A	G:G	NA
L225	BEA	1	A:A	G:C	T:T	G:G	T:T	G:G	C:T	A:A	NA	G:G	A:A	G:G	NA
L227	BEA	0	A:A	G:C	T:G	G:G	T:T	G:G	C:C	A:A	C:T	G:G	A:A	C:G	A:A
D230	AVI	1	A:A	G:C	T:G	G:G	T:T	G:G	C:T	A:A	C:T	G:G	A:A	C:G	NA
D249	AVI	0	G:A	G:C	T:T	G:G	T:T	G:G	C:C	A:A	C:C	G:G	A:A	C:G	C:C
L258	BEA	0	A:A	G:C	T:G	G:A	G:T	G:G	C:T	A:A	T:T	G:G	A:A	C:C	NA
D263	AVI	0	G:A	G:C	T:T	G:G	T:T	G:G	C:T	A:A	C:C	T:T	A:A	C:G	NA
E276	BERL	0	A:A	G:C	T:T	G:A	T:T	G:G	C:T	A:A	T:T	G:G	A:A	C:C	A:A
E279	BERL	0	G:A	G:C	T:T	G:G	G:T	G:G	C:T	A:A	NA	G:G	A:A	C:G	NA
E280	BERL	0	G:A	G:C	T:G	G:A	G:T	G:G	C:T	A:A	T:T	G:G	A:A	C:G	NA
E291	BERL	0	A:A	G:C	T:G	G:A	T:T	G:G	C:T	A:A	C:C	G:G	A:A	C:C	NA
E293	BERL	0	G:A	G:C	T:G	G:A	T:T	G:G	C:T	A:A	C:T	G:G	A:A	C:G	A:A
A298	KAL	0	G:A	G:C	T:G	G:G	T:T	G:G	C:T	A:A	T:T	G:G	A:A	G:G	A:A
E309	BERL	1	A:A	G:C	G:G	G:G	T:T	G:G	C:C	A:A	C:T	G:G	A:A	C:C	A:A
E312	BERL	0	A:A	G:C	T:G	G:A	G:T	G:G	C:T	A:A	C:T	G:G	A:A	C:G	A:A
E313	BERL	0	A:A	G:C	T:T	G:G	T:T	G:G	C:C	A:A	C:C	G:G	A:A	C:C	A:A
E314	BERL	0	A:A	G:C	T:T	G:G	T:T	G:G	C:T	A:A	C:C	G:G	A:A	C:G	A:A
A320	KAL	0	G:A	G:C	T:T	G:A	T:T	G:G	C:C	A:G	T:T	T:T	A:A	G:G	A:A
E326	BERL	0	G:A	G:C	T:T	G:A	T:T	G:G	T:T	A:A	C:C	G:G	A:A	C:G	A:A
E329	BERL	0	A:A	G:C	G:G	G:G	T:T	G:G	C:C	A:A	C:C	G:G	A:A	C:C	A:A
E394	BERL	0	A:A	G:C	T:T	G:G	T:T	G:G	C:T	A:A	C:C	G:G	A:A	C:G	A:A
E407	BERL	1	A:A	G:C	T:T	G:G	T:T	G:G	C:T	A:A	C:C	G:G	A:A	C:C	A:A
E409	BERL	1	A:A	G:C	T:G	G:G	T:T	G:G	C:C	A:A	C:C	T:T	A:A	C:C	A:A
E439	BERL	1	A:A	G:C	T:G	G:A	T:T	G:G	C:C	A:A	C:T	NA	A:A	C:C	NA
E440	BERL	1	A:A	G:C	T:G	G:G	T:T	G:G	C:C	A:A	C:C	G:G	A:A	C:C	A:A
E445	BERL	0	A:A	G:C	T:G	G:A	G:T	G:G	C:C	A:A	C:T	G:G	A:T	C:G	A:A
C466	PAR	0	A:A	G:C	T:T	G:G	G:T	G:G	C:C	A:A	C:T	T:T	A:A	C:G	NA
C469	PAR	1	G:G	G:C	T:G	G:G	T:T	G:G	C:C	A:A	C:T	G:G	A:A	C:G	A:A
C481	PAR	0	G:A	G:C	T:T	G:A	T:T	G:G	C:T	A:A	C:T	NA	A:T	C:G	NA
C484	PAR	0	G:A	G:C	T:T	G:G	G:T	G:G	C:T	A:A	T:T	NA	A:A	C:C	NA
C486	PAR	1	G:A	G:C	T:G	G:G	T:T	G:G	C:C	A:A	T:T	G:G	A:A	C:G	A:A
G492	BRE	0	A:A	G:C	T:T	G:G	T:T	G:G	C:C	A:A	C:C	G:G	A:A	C:C	A:A
G493	BRE	0	A:A	G:C	T:G	G:G	G:T	G:G	C:C	A:A	C:C	G:G	A:A	C:G	C:C
C498	PAR	0	G:A	G:C	T:T	G:G	G:T	G:G	C:T	A:A	T:T	NA	A:A	C:C	NA
C500	PAR	0	A:A	G:C	T:T	G:A	T:T	G:G	C:C	A:A	NA	NA	A:A	C:G	NA
C515	PAR	1	G:A	G:C	T:G	G:G	T:T	G:G	C:C	A:A	C:T	G:G	A:A	C:G	NA
H520	GRO	0	G:G	G:C	T:T	G:G	NA	G:G	C:T	A:A	C:C	G:G	A:A	G:G	NA
H538	GRO	0	G:G	G:C	T:T	G:G	G:T	G:G	C:C	A:A	C:T	G:G	A:T	C:C	A:A
L543	BEA	0	G:G	G:C	T:T	G:G	T:T	G:G	T:T	A:A	T:T	G:G	A:A	C:C	NA
L544	BEA	0	A:A	G:C	T:G	G:A	T:T	G:G	C:T	A:A	T:T	G:G	A:A	C:C	A:A
L545	BEA	0	A:A	G:C	T:T	G:A	T:T	G:G	C:T	A:A	T:T	T:T	A:A	C:C	NA
L546	BEA	0	G:A	G:C	T:G	G:G	G:T	G:G	C:T	A:A	C:T	T:T	A:A	C:G	A:A
L558	BEA	0	G:A	G:C	T:T	G:A	T:T	G:G	C:C	A:A	C:T	T:T	A:A	C:G	A:A
L574	BEA	0	G:A	G:C	NA	G:G	T:T	G:G	C:T	A:A	C:T	T:T	A:A	C:G	A:A
D582	AVI	0	A:A	G:C	T:T	G:G	G:T	G:G	C:T	A:A	C:C	G:G	A:A	C:G	NA
D610	AVI	0	A:A	G:C	T:T	G:G	G:G	G:G	T:T	A:A	C:T	T:T	A:A	G:G	NA
D613	AVI	0	NA	G:C	T:T	G:G	G:T	G:G	C:T	A:A	C:C	T:T	A:A	C:G	NA
H624	GRO	0	A:A	G:C	T:T	G:A	G:G	G:G	T:T	A:A	C:C	G:G	A:A	G:G	NA
D629	AVI	0	G:A	G:C	T:T	G:G	T:T	G:G	C:T	A:A	C:T	G:G	A:A	G:G	A:A
D630	AVI	0	G:G	G:C	T:T	G:G	T:T	G:G	C:C	A:A	C:T	G:G	A:A	C:C	C:A
D632	AVI	0	A:A	G:C	T:T	G:G	G:G	G:G	T:T	A:A	C:C	G:G	A:A	G:G	NA
D639	AVI	0	A:A	G:C	T:T	G:G	G:T	G:G	C:T	A:A	C:C	G:G	A:A	G:G	C:C
J661	ARL	1	A:A	G:C	T:T	G:A	T:T	G:G	T:T	A:A	C:T	T:T	A:A	C:G	C:C
J662	ARL	0	A:A	G:C	T:T	G:G	T:T	G:G	C:T	A:A	T:T	G:G	A:A	C:C	NA
J663	ARL	0	G:A	G:C	T:T	G:A	T:T	G:G	T:T	A:A	C:T	NA	A:A	C:G	NA
J673	ARL	0	A:A	G:C	T:T	G:G	G:T	G:G	C:C	A:A	C:T	G:G	A:A	C:G	NA
J676	ARL	0	G:A	G:C	T:G	G:G	T:T	G:G	C:T	A:A	C:T	G:G	A:A	C:G	A:A
K703	GOTH	1	A:A	G:C	T:T	A:A	T:T	G:G	C:C	A:A	C:C	G:G	A:A	C:C	A:A
G710	BRE	0	A:A	G:C	T:T	G:G	T:T	G:G	C:T	A:A	T:T	G:G	A:A	C:C	A:A
G711	BRE	0	A:A	G:C	T:G	G:G	T:T	G:G	C:C	A:A	C:C	G:G	A:A	C:G	A:A
K713	GOTH	0	G:A	G:C	T:G	G:G	T:T	G:G	C:C	A:A	C:T	G:G	A:A	C:G	A:A
K729	GOTH	0	G:G	G:C	T:T	G:G	T:T	G:G	C:C	A:A	C:C	G:G	A:A	C:G	A:A
K732	GOTH	1	A:A	G:C	NA	G:A	T:T	G:G	C:C	A:A	C:T	G:G	A:A	C:G	NA
K733	GOTH	0	G:A	G:C	NA	G:G	T:T	NA	C:T	A:A	C:C	G:G	A:A	C:G	A:A
K736	GOTH	1	NA	G:C	NA	G:G	T:T	NA	NA	NA	NA	NA	A:A	NA	NA
K745	GOTH	0	G:G	G:C	T:G	G:G	T:T	G:G	C:T	A:A	C:T	G:G	A:A	C:G	A:A
K754	GOTH	0	G:A	G:C	T:T	G:G	T:T	G:G	T:T	A:A	C:C	T:T	A:A	C:G	A:A
I002	BAY	0	NA	G:G	NA	NA	T:T	NA	NA	A:A	C:C	G:G	A:A	C:G	NA
I005	BAY	1	NA	G:G	NA	G:G	T:T	NA	NA	A:A	NA	T:T	NA	C:C	NA
I006	BAY	0	A:A	G:G	NA	G:G	T:T	NA	NA	A:A	NA	G:G	A:A	C:G	NA
A010	KAL	0	G:A	G:G	NA	G:A	T:T	G:G	NA	A:A	T:T	T:T	A:T	C:G	NA
A011	KAL	0	G:G	G:G	NA	A:A	NA	G:G	NA	A:A	C:T	G:G	A:A	C:G	A:A
A015	KAL	0	G:A	G:G	NA	G:G	NA	G:G	NA	A:A	C:T	G:G	A:A	G:G	A:A
I017	BAY	0	NA	G:G	NA	G:G	T:T	G:G	NA	A:A	NA	G:G	A:A	C:C	A:A
I018	BAY	0	A:A	G:G	NA	A:A	T:T	G:G	C:T	A:A	C:T	G:G	A:A	G:G	A:A
I021	BAY	0	G:A	G:G	NA	G:G	T:T	G:G	NA	A:A	C:C	G:G	A:A	C:G	A:A
I022	BAY	0	A:A	G:G	NA	G:G	NA	G:G	NA	A:A	C:T	G:G	A:A	C:G	NA
A023	KAL	1	G:G	G:G	T:T	G:A	T:T	G:G	NA	A:A	T:T	NA	A:A	G:G	NA
A027	KAL	0	G:A	G:G	T:G	G:A	T:T	G:G	C:C	A:A	C:T	G:G	A:A	G:G	A:A
A029	KAL	1	G:G	G:G	T:T	A:A	T:T	G:G	C:C	A:A	T:T	T:T	A:A	G:G	C:A
I031	BAY	0	G:A	G:G	T:T	G:G	T:T	G:G	C:C	A:A	C:T	G:G	A:A	C:G	NA
I035	BAY	0	A:A	G:G	T:T	G:G	T:T	G:G	C:C	A:A	C:C	G:G	A:A	C:C	C:A
I037	BAY	0	A:A	G:G	T:T	G:A	T:T	G:G	C:C	A:A	C:C	G:G	A:A	G:G	A:A
A039	KAL	0	G:G	G:G	T:T	G:A	T:T	G:G	C:T	A:A	C:T	G:G	A:A	C:G	NA
A041	KAL	1	G:G	G:G	T:T	G:A	T:T	G:G	C:C	A:A	C:T	G:G	NA	G:G	A:A
A043	KAL	1	A:A	G:G	T:T	G:G	T:T	G:G	C:C	A:A	T:T	G:G	A:A	G:G	NA
A045	KAL	1	G:A	G:G	T:G	A:A	G:T	G:G	C:C	A:A	T:T	G:G	A:T	G:G	A:A
I046	BAY	1	A:A	G:G	T:T	G:G	T:T	G:G	C:C	A:A	C:C	G:G	A:A	C:C	C:A
I051	BAY	0	A:A	G:G	T:T	G:G	T:T	G:G	C:T	A:A	C:C	G:G	A:A	C:C	NA
I052	BAY	0	G:A	G:G	T:T	G:G	T:T	G:G	C:T	A:A	C:C	G:G	A:A	C:C	NA
I056	BAY	0	A:A	G:G	T:T	G:G	T:T	G:G	C:C	A:A	C:C	G:G	A:A	C:G	A:A
A058	KAL	1	G:G	G:G	T:G	G:A	T:T	G:G	C:T	A:A	T:T	G:G	A:A	G:G	A:A
A062	KAL	0	G:G	G:G	T:T	G:A	T:T	G:G	C:C	A:A	T:T	G:G	A:A	G:G	A:A
A063	KAL	1	G:G	G:G	T:G	A:A	T:T	G:G	C:T	A:A	C:C	G:G	A:A	C:G	A:A
A064	KAL	1	G:A	G:G	T:T	G:A	T:T	G:G	C:T	A:A	T:T	G:G	A:T	C:G	A:A
B079	STA	1	G:G	G:G	T:T	G:G	T:T	G:G	C:C	NA	C:C	NA	A:A	G:G	A:A
B081	STA	0	G:G	G:G	T:T	G:G	T:T	G:G	C:C	A:A	NA	G:G	A:T	G:G	A:A
J085	ARL	1	A:A	G:G	T:T	G:G	T:T	NA	C:C	A:A	C:C	G:G	A:A	C:C	NA
J087	ARL	0	A:A	G:G	T:T	G:G	T:T	G:G	C:T	A:A	C:C	G:G	A:A	C:C	A:A
B097	STA	0	G:G	G:G	T:T	G:G	T:T	G:G	C:C	A:A	T:T	G:G	A:A	G:G	A:A
J107	ARL	0	A:A	G:G	T:T	G:G	T:T	G:G	C:C	A:A	C:T	T:T	A:A	C:C	A:A
B108	STA	0	G:A	G:G	T:T	G:G	T:T	G:G	C:T	A:A	T:T	G:G	A:A	C:G	C:A
J110	ARL	0	G:A	G:G	T:G	G:G	T:T	G:G	C:C	A:A	NA	G:G	A:T	C:G	NA
B121	STA	0	G:G	G:G	T:T	G:G	T:T	G:G	C:C	A:G	C:C	NA	A:A	G:G	NA
B123	STA	0	G:G	G:G	T:T	G:G	T:T	G:G	C:C	A:A	NA	NA	A:T	C:G	NA
B124	STA	0	G:G	G:G	T:T	G:G	T:T	G:G	C:C	A:A	NA	G:G	A:T	G:G	NA
C129	PAR	0	G:G	G:G	T:G	G:G	T:T	G:G	C:C	A:A	C:C	T:T	A:A	C:G	A:A
C130	PAR	0	A:A	G:G	T:T	G:G	T:T	G:G	T:T	A:A	T:T	G:G	A:A	C:C	A:A
C133	PAR	1	G:A	G:G	T:T	G:G	T:T	G:G	T:T	A:A	C:C	T:T	A:A	C:C	A:A
C136	PAR	1	A:A	G:G	T:T	G:A	T:T	G:G	C:T	A:A	C:C	T:T	A:A	C:G	A:A
K138	GOTH	0	A:A	G:G	T:T	G:A	T:T	G:G	C:C	A:A	T:T	G:G	A:A	C:G	A:A
K143	GOTH	0	A:A	G:G	T:T	G:A	T:T	G:G	C:C	A:G	C:C	NA	A:A	C:C	A:A
C146	PAR	0	G:A	G:G	T:T	G:G	T:T	G:G	C:C	A:A	C:T	G:G	A:A	G:G	C:A
C148	PAR	0	G:A	G:G	T:G	G:G	T:T	G:G	C:C	A:A	NA	G:G	A:A	C:G	A:A
C152	PAR	0	A:A	G:G	T:T	G:G	T:T	G:G	C:C	A:A	C:C	G:G	A:A	G:G	C:A
K155	GOTH	0	G:A	G:G	T:G	G:A	T:T	G:G	C:C	A:A	C:T	G:G	A:A	C:C	NA
K158	GOTH	1	G:A	G:G	T:T	G:G	T:T	G:G	C:T	A:A	C:T	T:T	A:A	G:G	A:A
K159	GOTH	0	G:G	G:G	G:G	G:G	T:T	G:G	C:T	A:A	C:C	G:G	A:A	C:C	A:A
K161	GOTH	0	G:A	G:G	T:T	A:A	T:T	G:G	C:T	A:A	C:T	NA	A:A	C:G	A:A
C171	PAR	0	G:A	G:G	T:G	G:G	T:T	G:G	C:T	A:A	C:T	G:G	A:A	C:C	A:A
K174	GOTH	1	G:G	G:G	T:T	G:G	T:T	G:G	C:C	A:A	C:C	G:G	A:A	G:G	A:A
K177	GOTH	1	G:G	G:G	T:T	G:G	G:T	G:G	C:T	A:A	C:T	G:G	A:A	G:G	A:A
K178	GOTH	0	A:A	G:G	T:G	G:A	T:T	G:G	C:C	A:A	C:T	G:G	A:A	C:C	A:A
K180	GOTH	1	G:A	G:G	T:T	G:G	T:T	G:G	C:C	A:G	C:T	G:G	A:A	G:G	A:A
K181	GOTH	1	G:A	G:G	T:G	G:A	T:T	G:G	C:C	A:A	C:C	G:G	A:A	C:C	NA
K184	GOTH	0	G:G	G:G	T:G	G:G	T:T	G:G	C:C	A:A	C:T	G:G	A:A	C:G	A:A
K186	GOTH	0	NA	G:G	NA	G:A	NA	NA	NA	NA	NA	NA	NA	C:G	NA
K188	GOTH	1	G:A	G:G	NA	G:G	T:T	NA	NA	A:A	C:T	G:G	A:A	C:G	NA
K191	GOTH	0	G:G	G:G	NA	G:G	T:T	G:G	NA	A:G	T:T	G:G	A:A	G:G	NA
C197	PAR	0	G:A	G:G	NA	G:G	T:T	G:G	NA	A:A	C:T	G:G	A:A	C:G	C:A
C201	PAR	1	G:A	G:G	NA	G:G	T:T	G:G	NA	A:A	C:T	G:G	A:T	C:G	A:A
C202	PAR	1	G:A	G:G	NA	G:G	NA	G:G	NA	A:A	T:T	T:G	A:A	C:G	A:A
L205	BEA	0	G:G	G:G	NA	G:G	T:T	G:G	NA	A:A	T:T	G:G	A:A	G:G	NA
D213	AVI	1	A:A	G:G	T:T	G:A	G:G	G:G	T:T	A:A	C:C	G:G	A:A	G:G	C:C
D215	AVI	1	G:G	G:G	T:T	G:G	T:T	G:G	C:C	A:A	C:T	G:G	A:A	C:C	C:C
D220	AVI	1	G:A	G:G	T:T	G:G	T:T	G:G	C:T	A:G	C:T	G:G	A:A	C:G	NA
L221	BEA	1	G:A	G:G	T:G	G:G	T:T	G:G	T:T	A:A	T:T	NA	A:A	C:C	NA
L222	BEA	0	A:A	G:G	T:T	G:G	T:T	G:G	C:C	A:A	C:C	T:T	A:A	G:G	NA
L237	BEA	0	G:A	G:G	T:G	G:G	T:T	G:G	C:T	A:A	T:T	G:G	A:A	C:G	A:A
L239	BEA	0	G:A	G:G	T:G	G:G	T:T	G:G	C:T	A:A	T:T	T:T	A:T	C:C	A:A
L240	BEA	0	G:A	G:G	T:G	G:G	T:T	G:G	C:T	A:A	C:C	NA	A:T	C:C	NA
L241	BEA	1	G:A	G:G	T:T	G:A	T:T	G:G	C:T	A:A	C:T	T:T	A:A	C:C	NA
L242	BEA	1	A:A	G:G	T:T	G:G	T:T	G:G	C:C	A:A	T:T	G:G	A:A	G:G	A:A
D243	AVI	0	G:G	G:G	T:T	G:G	T:T	G:G	C:C	A:A	T:T	NA	A:A	C:C	NA
L251	BEA	0	A:A	G:G	T:T	G:G	T:T	G:G	C:C	A:A	C:T	G:G	A:A	G:G	A:A
L253	BEA	1	G:G	G:G	T:T	G:G	G:T	G:G	T:T	A:A	C:C	T:T	A:A	C:G	A:A
L256	BEA	0	G:A	G:G	T:G	G:G	T:T	G:G	C:C	A:A	C:T	G:G	A:A	C:C	A:A
D262	AVI	0	A:A	G:G	T:T	G:A	G:T	G:G	C:T	A:A	T:T	G:G	A:A	G:G	C:C
A273	KAL	0	G:A	G:G	T:T	G:A	T:T	G:G	T:T	A:A	T:T	G:G	A:A	C:C	NA
A274	KAL	1	G:A	G:G	T:T	G:G	T:T	G:G	C:T	A:A	C:T	NA	A:A	G:G	NA
E275	BERL	0	G:A	G:G	T:T	G:A	T:T	G:G	C:C	A:A	C:C	G:G	A:A	C:G	NA
E278	BERL	1	G:A	G:G	T:G	G:A	G:T	G:G	C:C	A:A	NA	G:G	A:T	C:G	A:A
A282	KAL	0	G:A	G:G	T:T	G:G	T:T	G:G	T:T	A:A	C:T	NA	A:A	C:G	NA
A283	KAL	0	G:G	G:G	T:T	A:A	T:T	G:G	C:C	A:A	C:C	G:G	A:A	G:G	NA
A284	KAL	0	G:G	G:G	G:G	G:A	T:T	G:G	C:C	A:A	T:T	G:G	A:A	G:G	NA
E292	BERL	0	A:A	G:G	T:T	G:G	T:T	G:G	T:T	A:A	C:C	G:G	A:A	NA	NA
E295	BERL	0	G:G	G:G	T:T	G:G	G:T	G:G	C:T	A:A	C:C	G:G	A:A	C:G	A:A
A299	KAL	0	G:A	G:G	T:G	A:A	G:T	G:G	C:T	A:A	C:C	G:G	A:T	C:G	NA
A300	KAL	1	G:G	G:G	T:T	G:A	T:T	G:G	C:C	A:A	T:T	G:G	A:A	C:G	A:A
A302	KAL	0	G:A	G:G	T:G	G:G	T:T	G:G	C:T	A:A	T:T	T:T	A:A	G:G	A:A
A303	KAL	0	G:A	G:G	T:G	A:A	T:T	G:G	C:T	A:A	T:T	G:G	A:A	G:G	NA
A304	KAL	0	G:G	G:G	T:T	A:A	T:T	G:G	C:T	A:A	C:T	G:G	A:A	G:G	A:A
E306	BERL	1	A:A	G:G	T:G	G:G	T:T	G:G	C:C	A:A	C:C	T:T	A:A	C:C	NA
E307	BERL	0	A:A	G:G	T:T	G:G	T:T	G:G	C:T	A:A	T:T	G:G	A:A	C:G	NA
A316	KAL	0	G:A	G:G	T:G	G:A	T:T	G:G	C:C	A:A	T:T	G:G	A:A	G:G	A:A
A317	KAL	0	G:A	G:G	T:G	G:A	T:T	G:G	C:C	A:A	C:T	G:G	A:A	G:G	C:A
A321	KAL	0	G:G	G:G	T:T	G:A	T:T	G:G	C:C	A:A	T:T	G:G	A:A	G:G	NA
E324	BERL	0	A:A	G:G	G:G	A:A	G:G	G:G	C:C	A:A	C:C	G:G	A:A	C:C	A:A
E330	BERL	0	A:A	G:G	T:T	G:A	T:T	G:G	C:T	A:A	C:T	G:G	A:A	G:G	A:A
A332	KAL	1	G:A	G:G	T:G	G:A	T:T	G:G	C:T	A:A	C:T	G:G	A:T	C:G	A:A
A334	KAL	0	G:A	G:G	T:T	G:A	G:T	G:G	C:C	A:A	C:C	G:G	A:A	G:G	A:A
B336	STA	0	G:G	G:G	T:T	G:G	T:T	G:G	C:C	A:A	T:T	G:G	A:A	G:G	C:C
B337	STA	0	A:A	G:G	T:T	G:A	G:T	G:G	C:T	G:G	C:C	G:G	A:A	C:G	A:A
B340	STA	0	G:A	G:G	T:T	G:G	T:T	G:G	C:T	A:A	C:C	G:G	A:A	C:G	NA
F341	INN	0	G:G	G:G	T:T	G:G	T:T	G:G	C:C	A:A	C:C	G:G	A:A	C:C	C:A
F342	INN	0	G:G	G:G	T:T	G:G	T:T	G:G	C:C	A:G	C:C	G:G	A:A	G:G	NA
F344	INN	0	G:G	G:G	T:T	G:G	T:T	G:G	C:T	A:G	T:T	G:G	A:A	C:C	A:A
F345	INN	1	G:A	G:G	T:T	G:G	T:T	G:G	C:T	A:A	C:T	G:G	A:A	C:C	NA
F355	INN	1	G:G	G:G	T:T	G:G	T:T	G:G	C:C	A:A	C:C	G:G	A:A	C:G	A:A
F356	INN	0	G:G	G:G	NA	G:G	T:T	G:G	C:T	A:A	C:T	G:G	A:A	C:G	C:C
F357	INN	0	G:A	G:G	T:T	G:G	G:T	G:G	C:C	A:G	C:C	NA	A:A	G:G	A:A
F358	INN	0	G:A	G:G	T:T	G:G	T:T	G:G	C:C	A:A	C:T	G:G	A:A	G:G	C:C
F359	INN	0	G:A	G:G	T:T	G:A	G:T	G:G	C:C	A:A	C:C	G:G	A:A	C:G	A:A
B360	STA	0	G:G	G:G	T:T	G:G	T:T	G:G	C:C	A:A	C:T	T:T	A:T	G:G	NA
B363	STA	1	G:G	G:G	T:T	G:G	T:T	G:G	C:C	A:G	T:T	T:T	A:A	G:G	C:C
B366	STA	0	G:G	G:G	T:T	G:G	T:T	G:G	C:C	A:A	C:T	G:G	A:T	C:G	A:A
B367	STA	0	G:A	G:G	T:T	G:G	T:T	G:G	NA	A:G	NA	G:G	A:A	C:G	C:C
F372	INN	1	G:A	G:G	T:T	G:G	T:T	G:G	C:C	A:A	C:T	G:G	A:A	C:G	A:A
F373	INN	1	G:A	G:G	T:T	G:G	T:T	G:G	C:C	A:A	C:C	G:G	A:A	C:C	A:A
B375	STA	0	G:G	G:G	T:T	G:A	T:T	G:G	C:C	A:A	C:C	NA	A:A	C:G	C:C
B379	STA	0	G:G	G:G	T:T	G:G	T:T	G:G	C:C	A:A	C:C	G:G	A:A	C:C	C:C
B380	STA	0	G:G	G:G	T:T	G:A	T:T	G:G	C:C	A:A	NA	T:T	A:T	C:C	A:A
B381	STA	0	G:A	G:G	T:G	G:G	T:T	G:G	C:C	A:A	C:T	NA	A:T	C:G	NA
B382	STA	0	G:G	G:G	T:T	G:G	T:T	G:G	C:C	A:A	C:C	G:G	A:A	G:G	NA
F384	INN	0	G:G	G:G	T:T	G:G	T:T	G:G	C:C	A:G	T:T	G:G	A:A	G:G	NA
F387	INN	0	G:G	G:G	T:T	G:G	T:T	G:G	C:C	A:G	C:T	G:G	A:A	C:C	A:A
E389	BERL	0	NA	G:G	T:T	G:G	T:T	G:G	C:T	A:A	C:C	G:G	A:A	C:G	A:A
E393	BERL	1	A:A	G:G	T:G	G:A	G:T	G:G	C:C	A:A	NA	G:G	A:T	C:G	A:A
I396	BAY	0	A:A	G:G	T:T	G:A	T:T	G:G	C:C	A:A	C:C	G:G	A:A	C:G	A:A
I397	BAY	0	A:A	G:G	T:T	G:A	T:T	G:G	C:C	A:A	C:C	G:G	A:A	G:G	A:A
I398	BAY	0	A:A	G:G	T:T	G:G	T:T	G:G	C:T	A:A	C:T	G:G	A:A	C:G	A:A
I400	BAY	0	G:A	G:G	T:T	G:G	T:T	G:G	C:T	A:A	C:C	G:G	A:A	C:C	NA
E404	BERL	1	A:A	G:G	T:T	G:G	T:T	G:G	C:T	A:A	C:T	G:G	A:A	C:G	A:A
E408	BERL	0	G:A	G:G	T:T	G:G	G:T	G:G	C:T	A:A	C:T	G:G	A:A	C:C	A:A
I414	BAY	0	A:A	G:G	T:T	G:A	T:T	G:G	C:C	A:A	C:C	G:G	A:A	C:G	C:C
I415	BAY	0	A:A	G:G	T:T	G:G	T:T	G:G	C:T	A:A	C:T	G:G	A:A	C:C	A:A
E421	BERL	0	G:A	G:G	T:T	G:G	G:T	G:G	C:C	A:A	C:C	G:G	A:A	C:C	A:A
E423	BERL	0	G:A	G:G	T:T	G:G	T:T	G:G	T:T	A:A	C:C	G:G	A:A	G:G	A:A
E424	BERL	0	G:A	G:G	T:T	G:G	T:T	G:G	T:T	A:A	C:C	G:G	A:A	G:G	NA
E425	BERL	1	G:A	G:G	T:G	G:G	T:T	G:G	C:C	A:A	C:C	G:G	A:A	C:C	NA
I429	BAY	0	G:A	G:G	T:T	G:G	T:T	G:G	C:C	A:A	C:T	G:G	A:A	C:G	NA
I430	BAY	0	A:A	G:G	T:T	G:G	T:T	G:G	C:C	A:A	C:C	G:G	A:A	G:G	NA
I434	BAY	0	A:A	G:G	T:T	G:A	T:T	G:G	C:C	A:A	C:C	G:G	A:A	C:G	A:A
I435	BAY	0	A:A	G:G	T:T	G:G	T:T	G:G	C:C	A:A	C:C	G:G	A:A	C:C	C:C
E442	BERL	0	A:A	G:G	T:T	G:G	T:T	G:G	C:C	A:A	C:C	G:G	A:A	C:C	A:A
E443	BERL	0	G:A	G:G	T:T	G:G	T:T	G:G	C:C	A:A	C:C	G:G	A:A	C:C	A:A
I446	BAY	0	A:A	G:G	T:T	G:G	T:T	G:G	C:C	A:A	C:C	G:G	A:A	G:G	A:A
I451	BAY	0	A:A	G:G	T:T	G:G	T:T	G:G	C:T	A:A	C:T	G:G	A:A	C:G	NA
G457	BRE	1	A:A	G:G	T:T	G:G	T:T	G:G	T:T	A:A	C:C	G:G	A:A	C:G	NA
G459	BRE	0	A:A	G:G	T:T	G:G	T:T	G:G	C:T	A:A	T:T	G:G	A:A	C:C	NA
G460	BRE	0	A:A	G:G	T:T	G:A	G:G	G:G	C:C	A:A	C:C	G:G	A:A	C:G	NA
G461	BRE	1	A:A	G:G	T:G	G:G	T:T	G:G	C:T	A:A	C:C	G:G	A:A	NA	NA
G462	BRE	0	G:A	G:G	T:G	G:A	T:T	G:G	C:T	A:A	NA	G:G	A:A	C:G	NA
C464	PAR	1	G:A	G:G	T:T	G:G	T:T	G:G	T:T	A:A	T:T	G:G	A:A	C:G	NA
C465	PAR	0	G:A	G:G	T:G	G:A	T:T	G:G	C:T	A:A	C:C	NA	A:A	C:G	NA
C470	PAR	0	G:A	G:G	T:G	G:G	T:T	G:G	C:T	A:A	C:C	G:G	A:T	C:C	NA
C482	PAR	1	A:A	G:G	T:T	G:A	T:T	G:G	C:T	A:A	C:C	G:G	A:A	G:G	NA
C485	PAR	1	A:A	G:G	T:T	G:A	G:G	G:G	C:C	A:A	C:T	NA	A:A	C:C	NA
G489	BRE	0	G:A	G:G	T:G	G:G	T:T	G:G	C:T	A:A	C:T	NA	A:A	C:G	NA
C499	PAR	1	A:A	G:G	T:T	G:G	G:G	G:G	C:C	A:A	C:T	T:T	A:A	C:C	NA
G504	BRE	0	A:A	G:G	T:G	G:G	T:T	G:G	T:T	A:A	T:T	NA	A:A	C:C	NA
G505	BRE	0	A:A	G:G	T:T	G:G	T:T	G:G	C:T	A:A	C:C	T:T	A:A	C:C	A:A
G506	BRE	0	A:A	G:G	T:T	G:G	T:T	G:G	C:T	A:A	NA	NA	A:A	C:C	NA
C511	PAR	0	A:A	G:G	T:G	G:G	G:T	G:G	C:C	A:A	C:T	G:G	A:A	C:C	NA
C512	PAR	1	A:A	G:G	T:T	G:G	G:T	G:G	C:T	A:A	T:T	T:G	A:A	C:G	NA
H516	GRO	1	A:A	G:G	T:T	G:A	T:T	G:G	C:T	A:A	C:C	NA	A:A	C:G	A:A
H517	GRO	0	G:A	G:G	T:T	G:A	T:T	G:G	C:C	A:A	C:C	G:G	A:A	C:G	NA
H519	GRO	0	G:A	G:G	T:T	G:A	G:T	G:G	C:C	A:A	C:C	G:G	A:A	C:C	NA
H522	GRO	0	G:A	G:G	T:T	G:A	G:G	G:G	C:T	A:A	T:T	G:G	A:A	C:G	NA
L523	BEA	0	A:A	G:G	T:G	G:G	T:T	G:G	C:C	A:A	NA	G:G	A:A	NA	NA
L524	BEA	0	A:A	G:G	T:G	G:G	T:T	G:G	C:T	A:A	C:T	T:T	A:A	C:C	A:A
L527	BEA	0	G:A	G:G	T:T	G:G	T:T	G:G	C:C	A:A	T:T	G:G	A:A	G:G	NA
L528	BEA	1	A:A	G:G	T:T	G:A	T:T	G:G	C:C	A:A	C:C	T:T	A:A	G:G	A:A
L532	BEA	0	A:A	G:G	T:G	G:G	T:T	G:G	C:T	A:A	T:T	T:T	A:A	C:C	A:A
H534	GRO	0	A:A	G:G	T:T	G:G	G:T	G:G	C:C	A:A	NA	G:G	A:A	G:G	A:A
H536	GRO	0	G:G	G:G	T:T	G:A	G:T	G:G	C:T	A:A	C:C	G:G	A:A	G:G	A:A
H537	GRO	1	G:G	G:G	T:T	G:A	G:G	G:G	C:T	A:A	C:C	G:G	A:A	G:G	A:A
H547	GRO	0	G:A	G:G	T:T	G:A	G:G	G:G	C:C	A:A	C:C	NA	A:A	NA	NA
H549	GRO	0	G:A	G:G	T:T	G:A	G:G	G:G	C:C	A:A	C:C	G:G	A:A	G:G	A:A
H550	GRO	0	G:G	G:G	T:T	G:A	G:G	G:G	C:C	A:A	C:C	G:G	A:A	NA	NA
L553	BEA	0	G:A	G:G	T:T	G:A	G:G	G:G	T:T	A:A	C:T	T:T	A:A	C:G	A:A
L557	BEA	1	A:A	G:G	T:T	G:G	G:T	G:G	C:C	A:A	C:T	NA	A:T	G:G	A:A
L560	BEA	0	A:A	G:G	T:G	G:G	T:T	G:G	C:C	A:A	T:T	T:T	A:A	C:C	A:A
H565	GRO	0	A:A	G:G	T:T	G:A	G:T	G:G	C:C	A:A	NA	G:G	A:A	C:G	A:A
H566	GRO	1	G:G	G:G	T:T	G:G	G:G	G:G	C:C	A:A	C:C	G:G	A:A	C:C	A:A
H569	GRO	0	G:A	G:G	T:T	G:A	G:T	G:G	C:T	A:A	C:T	G:G	A:A	C:G	A:A
L570	BEA	0	G:G	G:G	T:T	G:G	G:T	G:G	T:T	A:A	T:T	T:T	A:A	C:G	A:A
L572	BEA	0	G:A	G:G	T:G	G:G	T:T	G:G	C:C	A:A	C:T	T:T	A:A	C:C	A:A
L575	BEA	1	G:G	G:G	NA	G:G	G:T	G:G	T:T	A:A	C:T	NA	A:A	C:G	A:A
L577	BEA	0	G:G	G:G	NA	G:G	T:T	NA	C:T	A:A	C:T	NA	A:A	C:G	A:A
L578	BEA	1	A:A	G:G	NA	G:G	T:T	NA	C:T	A:A	T:T	G:G	A:T	C:C	A:A
D580	AVI	0	A:A	G:G	T:T	G:A	G:T	G:G	C:T	A:A	T:T	G:G	A:A	G:G	A:A
D581	AVI	0	G:A	G:G	T:T	G:G	T:T	G:G	C:C	A:A	C:T	G:G	A:A	C:G	A:A
D586	AVI	0	A:A	G:G	T:T	G:G	G:T	G:G	C:T	A:A	NA	G:G	A:A	G:G	NA
H590	GRO	1	G:A	G:G	T:T	G:G	T:T	G:G	C:T	A:A	C:C	G:G	A:A	C:G	NA
H591	GRO	0	G:A	G:G	T:T	A:A	G:T	G:G	C:C	A:A	C:C	G:G	A:A	C:G	NA
D595	AVI	1	G:A	G:G	T:T	G:G	T:T	G:G	C:T	G:G	C:C	G:G	A:A	C:G	NA
D599	AVI	0	A:A	G:G	T:T	G:G	T:T	G:G	C:C	A:A	C:C	G:G	A:A	C:G	NA
D600	AVI	0	A:A	G:G	T:T	G:A	G:T	G:G	C:T	A:A	C:T	G:G	A:A	G:G	C:C
D602	AVI	1	A:A	G:G	T:T	G:A	G:G	G:G	T:T	A:A	C:T	G:G	A:A	G:G	NA
H604	GRO	0	A:A	G:G	T:T	A:A	T:T	G:G	C:T	A:A	NA	G:G	A:A	C:G	A:A
H607	GRO	0	G:A	G:G	T:T	G:A	T:T	G:G	C:C	A:A	NA	G:G	A:A	C:G	NA
H608	GRO	0	G:A	G:G	T:T	G:G	T:T	G:G	T:T	A:A	C:C	G:G	A:A	C:G	NA
H609	GRO	1	G:G	G:G	NA	G:G	G:T	G:G	C:T	A:A	C:C	G:G	A:A	C:C	NA
D614	AVI	1	G:G	G:G	T:T	G:G	T:T	G:G	C:C	A:A	C:C	G:G	A:A	C:C	A:A
D615	AVI	0	A:A	G:G	T:T	G:G	G:T	G:G	C:T	A:A	C:T	NA	A:A	G:G	C:C
D616	AVI	0	A:A	G:G	T:T	G:A	G:G	G:G	T:T	A:A	C:T	G:G	A:A	G:G	C:C
D618	AVI	1	G:A	G:G	T:T	G:A	G:T	G:G	C:T	A:A	C:T	G:G	A:A	C:G	NA
H620	GRO	0	G:G	G:G	T:T	G:G	T:T	G:G	C:C	A:A	T:T	G:G	A:T	C:G	A:A
H621	GRO	1	G:G	G:G	T:T	G:G	G:T	G:G	C:T	A:A	C:T	G:G	A:A	C:G	A:A
H622	GRO	1	G:A	G:G	NA	G:A	T:T	G:G	C:T	A:A	C:C	G:G	A:A	C:C	A:A
H625	GRO	0	G:A	G:G	T:T	G:A	G:G	G:G	T:T	A:A	C:C	G:G	A:A	G:G	A:A
H628	GRO	1	G:A	G:G	T:T	G:G	G:T	G:G	C:T	A:A	T:T	G:G	A:A	G:G	A:A
D631	AVI	0	A:A	G:G	T:T	G:A	G:T	G:G	C:C	A:A	C:T	G:G	A:A	C:G	A:A
D633	AVI	1	A:A	G:G	T:T	G:G	G:G	G:G	T:T	A:A	C:T	G:G	A:A	G:G	NA
D634	AVI	0	G:G	G:G	T:T	G:G	T:T	G:G	C:C	A:A	C:T	G:G	A:A	C:C	NA
D636	AVI	0	G:G	G:G	T:T	G:G	T:T	G:G	C:C	A:A	C:C	G:G	A:A	C:C	A:A
D637	AVI	0	A:A	G:G	T:T	G:A	G:G	G:G	T:T	A:A	C:T	G:G	A:A	G:G	A:A
D640	AVI	0	NA	G:G	T:T	G:G	G:T	G:G	C:T	A:A	C:T	G:G	A:A	C:G	NA
D641	AVI	0	A:A	G:G	T:T	G:G	G:G	G:G	T:T	A:A	C:T	G:G	A:A	G:G	C:A
D642	AVI	0	A:A	G:G	T:T	G:G	T:T	G:G	C:T	A:A	C:T	G:G	A:A	G:G	A:A
H644	GRO	0	G:A	G:G	T:T	G:A	G:G	G:G	T:T	A:A	C:C	G:G	A:A	G:G	A:A
H647	GRO	0	A:A	G:G	T:T	G:A	G:T	G:G	T:T	A:A	C:C	G:G	A:A	G:G	NA
H651	GRO	0	G:A	G:G	T:T	G:G	G:T	G:G	C:T	A:A	C:C	T:T	A:T	C:G	A:A
H652	GRO	0	A:A	G:G	T:T	A:A	T:T	G:G	C:C	A:A	C:C	G:G	A:A	C:C	NA
F653	INN	0	G:A	G:G	T:T	G:G	T:T	G:G	C:C	A:G	C:C	G:G	A:A	C:G	NA
F654	INN	1	G:G	G:G	T:T	G:G	T:T	G:G	C:C	A:G	C:C	G:G	A:A	G:G	NA
F655	INN	0	A:A	G:G	T:G	G:G	G:T	G:G	C:C	A:A	T:T	G:G	A:A	G:G	NA
F657	INN	1	G:G	G:G	T:T	G:G	T:T	G:G	C:C	A:A	C:T	G:G	A:A	G:G	A:A
F659	INN	0	A:A	G:G	NA	G:G	T:T	G:G	C:C	A:A	C:T	G:G	A:A	C:G	A:A
F666	INN	0	G:G	G:G	T:T	G:G	T:T	G:G	C:C	A:A	C:C	G:G	A:A	G:G	NA
F667	INN	1	G:G	G:G	T:T	G:A	T:T	G:G	C:C	A:G	C:C	G:G	A:A	C:G	NA
F668	INN	0	G:A	G:G	T:T	G:A	G:T	G:G	C:C	A:A	C:T	G:G	A:A	C:G	NA
F670	INN	0	G:G	G:G	T:T	G:G	G:T	G:G	C:C	A:A	C:T	G:G	A:A	C:G	NA
F672	INN	0	G:A	G:G	T:T	G:A	G:T	G:G	C:C	A:G	C:C	G:G	A:A	C:C	NA
F678	INN	0	G:G	G:G	T:T	G:G	T:T	G:G	C:C	A:A	C:T	G:G	A:A	C:G	NA
F680	INN	0	G:A	G:G	T:T	G:G	G:T	G:G	C:C	A:A	C:C	G:G	A:A	C:C	A:A
F682	INN	0	A:A	G:G	T:T	G:G	T:T	G:G	C:C	A:G	C:C	G:G	A:A	C:G	NA
J685	ARL	0	G:A	G:G	T:G	G:G	T:T	G:G	C:T	A:G	T:T	G:G	A:A	C:G	NA
J692	ARL	0	G:A	G:G	T:T	G:A	T:T	G:G	T:T	A:G	T:T	G:G	A:A	C:C	NA
F695	INN	0	G:A	G:G	T:T	G:G	T:T	G:G	C:T	A:A	C:T	G:G	A:A	C:G	NA
J699	ARL	1	G:A	G:G	T:T	G:A	T:T	G:G	C:C	A:A	C:C	G:G	A:A	C:C	A:A
K701	GOTH	0	G:A	G:G	T:G	G:A	T:T	G:G	NA	A:A	C:C	G:G	A:A	C:C	NA
K704	GOTH	0	G:A	G:G	T:T	G:G	T:T	G:G	T:T	A:A	C:T	G:G	A:A	C:G	NA
K715	GOTH	1	A:A	G:G	T:G	G:G	T:T	G:G	C:C	A:A	C:T	G:G	A:A	C:G	A:A
K716	GOTH	0	G:G	G:G	T:G	G:G	T:T	G:G	C:T	A:A	NA	G:G	A:A	C:G	NA
K717	GOTH	0	G:A	G:G	T:T	G:G	T:T	G:G	C:T	A:A	C:T	G:G	A:A	G:G	A:A
K718	GOTH	1	A:A	G:G	T:T	G:A	T:T	G:G	C:T	A:A	C:T	G:G	A:A	C:G	A:A
K719	GOTH	0	A:A	G:G	G:G	G:G	T:T	G:G	C:C	A:A	C:C	G:G	A:A	C:C	A:A
K720	GOTH	1	G:A	G:G	T:T	G:G	T:T	G:G	C:T	A:A	C:C	G:G	A:A	G:G	A:A
K721	GOTH	0	G:G	G:G	T:G	G:G	T:T	G:G	C:T	A:A	C:T	G:G	A:A	C:G	C:A
G722	BRE	0	A:A	G:G	T:T	G:G	T:T	G:G	T:T	A:A	C:C	G:G	A:A	C:C	NA
G723	BRE	1	A:A	G:G	T:G	G:G	T:T	G:G	C:T	A:A	C:C	G:G	A:A	C:C	C:C
G725	BRE	0	A:A	G:G	T:T	G:G	G:G	G:G	C:C	A:A	C:C	G:G	A:A	G:G	C:A
G726	BRE	0	A:A	G:G	T:G	G:G	T:T	G:G	C:C	A:A	C:C	G:G	A:A	C:C	C:A
G727	BRE	0	G:A	G:G	G:G	G:G	T:T	G:G	C:T	A:A	NA	G:G	A:A	C:G	A:A
K731	GOTH	1	A:A	G:G	NA	G:A	T:T	G:G	C:T	A:A	C:T	G:G	A:A	C:G	C:A
K735	GOTH	0	G:A	G:G	NA	G:A	T:T	NA	NA	A:A	C:C	G:G	A:A	C:G	NA
K737	GOTH	0	G:G	G:G	NA	G:G	T:T	NA	NA	A:A	NA	G:G	A:A	C:G	NA
G738	BRE	0	A:A	G:G	NA	G:A	T:T	G:G	NA	A:A	NA	G:G	A:A	C:G	NA
G739	BRE	1	A:A	G:G	NA	G:G	T:T	G:G	NA	A:A	C:C	G:G	A:A	C:G	C:C
G740	BRE	0	A:A	G:G	NA	G:G	T:T	G:G	NA	A:A	C:C	G:G	A:A	C:G	C:C
G744	BRE	0	A:A	G:G	NA	G:G	NA	G:G	NA	A:A	C:C	G:G	A:A	C:C	C:A
K746	GOTH	1	G:G	G:G	T:G	G:G	T:T	G:G	NA	A:A	C:C	G:G	A:A	C:G	A:A
K747	GOTH	1	G:A	G:G	T:G	G:G	T:T	G:G	NA	A:A	C:T	T:T	A:A	C:C	A:A
K748	GOTH	0	G:G	G:G	T:T	G:G	T:T	G:G	C:T	A:A	C:T	G:G	A:A	G:G	A:A
K751	GOTH	1	G:G	G:G	T:T	G:G	G:T	G:G	C:C	A:A	C:T	G:G	A:A	G:G	A:A
K752	GOTH	0	G:A	G:G	T:T	G:A	T:T	G:G	C:T	A:A	C:C	NA	A:A	C:G	A:A
K753	GOTH	1	A:A	G:G	T:T	G:A	T:T	G:G	C:C	A:A	C:C	G:G	A:A	C:G	A:A
K755	GOTH	0	G:A	G:G	T:T	G:A	T:T	G:G	C:C	A:A	C:C	T:T	A:A	C:G	A:A
G759	BRE	0	A:A	G:G	G:G	G:G	T:T	G:G	C:T	A:A	C:C	G:G	A:A	C:G	C:C

## Sheet: Generations_CS
sampleID	Generation	Line	09_CG18765_172	02_RhoGEF2_160	03_CG42649_693	04_CG17287_210	05_CG4844_055	06_mbl_670	07_lig3_427	08_CG31157_443	10_capu_299	11_CG34207_969	R3_ark_689	R5_babos_660
P3_T1	0	C1	?	?	?	?	?	?	?	?	?	?	?	?
P3_T2	0	C1	?	?	?	?	?	?	?	?	?	?	?	?
P3_T3	0	C1	G:C	T:T	G:A	T:T	G:G	C:T	A:A	?	?	A:A	C:C	?
P3_T4	0	C1	G:C	T:G	G:A	G:T	C:G	C:T	?	T:T	?	A:T	C:G	?
P3_T5	0	C1	G:G	G:G	A:A	T:T	?	T:T	?	?	?	A:A	?	?
P3_T6	0	C1	?	T:T	?	?	?	?	?	?	?	A:A	?	?
P3_T7	0	C1	?	T:T	?	?	?	C:C	?	?	?	?	?	?
P3_T8	0	C1	G:G	T:T	G:A	T:T	C:G	C:T	A:G	C:T	?	A:A	C:C	?
P3_T9	0	C1	?	?	G:A	T:T	?	C:C	?	?	?	A:A	?	?
P3_T10	0	C1	C:C	?	G:A	T:T	?	C:T	?	?	?	A:A	?	?
P3_T11	0	C1	G:C	T:T	A:A	T:T	C:C	C:T	A:A	?	?	A:A	C:C	?
P3_T12	0	C1	G:G	?	G:G	?	?	?	?	?	?	A:A	?	?
P4_T1	0	C1	G:C	T:G	G:A	?	C:G	?	A:G	C:T	T:G	A:T	C:G	C:A
P4_T2	0	C1	G:C	T:G	G:A	G:T	C:G	C:T	A:G	?	?	?	C:G	C:A
P4_T3	0	C1	G:C	T:G	G:A	G:T	C:G	?	A:G	?	T:G	?	C:G	C:A
P4_T4	0	C1	G:C	T:G	G:A	?	?	C:T	A:G	C:T	T:G	A:T	C:G	C:A
P4_T5	0	C1	G:C	T:G	G:A	G:T	C:G	?	A:G	C:T	T:G	A:T	C:G	C:A
P4_T6	0	C1	G:C	T:G	G:A	?	C:G	?	A:G	C:T	T:G	?	C:G	C:A
P4_T7	0	C1	G:C	T:G	G:A	G:T	C:G	C:T	A:G	?	T:G	?	C:G	?
P4_T8	0	C1	G:C	T:G	G:A	?	C:G	C:T	A:G	C:T	T:G	?	C:G	?
P3_U1	0	C2	G:C	G:G	A:A	T:T	C:C	C:T	A:G	?	G:G	A:A	G:G	?
P3_U2	0	C2	G:G	G:G	G:A	T:T	?	?	?	?	?	A:A	?	?
P3_U3	0	C2	G:G	G:G	A:A	T:T	C:C	T:T	A:A	?	?	A:T	?	?
P3_U4	0	C2	G:G	T:G	A:A	T:T	C:C	T:T	A:A	?	T:T	A:A	C:G	?
P3_U5	0	C2	G:G	T:G	A:A	?	?	C:T	?	?	?	A:A	?	?
P3_U6	0	C2	G:G	G:G	A:A	T:T	C:C	T:T	?	?	?	A:A	?	?
P3_U7	0	C2	G:G	T:G	A:A	T:T	C:C	C:T	A:G	T:T	?	A:A	C:G	?
P3_U8	0	C2	G:C	T:T	A:A	T:T	C:C	T:T	A:G	T:T	T:T	A:T	C:C	?
P3_U9	0	C2	G:G	G:G	G:A	T:T	C:G	T:T	A:A	T:T	G:G	A:A	G:G	?
P3_U10	0	C2	C:C	T:G	G:A	T:T	C:G	C:T	G:G	T:T	G:G	A:A	C:G	?
P3_U11	0	C2	G:G	T:G	A:A	T:T	C:C	T:T	A:G	T:T	G:G	A:T	C:G	?
P3_U12	0	C2	G:C	T:T	G:A	T:T	G:G	C:C	A:A	C:C	G:G	A:A	C:C	?
P4_U1	0	C2	G:G	T:T	G:A	T:T	C:G	C:C	A:A	C:T	?	A:A	C:C	?
P4_U2	0	C2	G:G	G:G	A:A	T:T	C:C	T:T	A:G	C:T	G:G	A:A	G:G	?
P4_U3	0	C2	G:G	T:G	G:A	G:T	C:G	C:T	A:A	T:T	T:T	A:A	C:G	?
P4_U4	0	C2	G:G	T:G	A:A	T:T	C:C	C:T	A:A	C:T	G:G	A:A	C:G	?
P4_U5	0	C2	G:G	T:T	G:A	T:T	C:G	C:T	?	T:T	G:G	A:A	C:C	?
P4_U6	0	C2	G:C	T:G	G:A	?	C:G	C:T	A:A	C:T	G:G	A:A	C:G	A:A
P4_U7	0	C2	G:G	T:G	G:A	G:T	C:G	C:T	A:A	T:T	T:T	A:A	C:G	A:A
P4_U8	0	C2	G:G	T:G	G:A	T:T	C:G	C:T	A:G	C:T	?	A:A	C:G	?
P4_U9	0	C2	C:C	G:G	G:A	T:T	C:G	?	A:A	T:T	G:G	A:A	G:G	?
P4_U10	0	C2	G:G	T:G	G:A	G:T	C:G	C:T	A:A	C:T	G:G	A:T	C:G	?
P4_U11	0	C2	G:G	T:T	G:G	G:T	G:G	C:C	A:G	T:T	?	A:T	C:C	?
P4_U12	0	C2	G:C	G:G	G:A	T:T	C:G	T:T	A:G	T:T	G:G	A:A	G:G	A:A
P3_W1	0	C3	G:G	G:G	A:A	T:T	C:C	T:T	A:A	C:C	?	A:A	G:G	?
P3_W2	0	C3	G:G	G:G	?	T:T	?	?	A:A	?	?	A:A	?	?
P3_W3	0	C3	G:G	T:T	A:A	T:T	C:C	C:T	A:G	T:T	?	A:A	C:C	?
P3_W4	0	C3	G:G	?	A:A	T:T	?	T:T	?	?	G:G	A:T	?	?
P3_W5	0	C3	G:G	T:T	?	T:T	C:C	T:T	?	?	?	A:A	?	?
P3_W6	0	C3	?	?	G:A	T:T	?	T:T	?	?	?	A:A	?	?
P3_W7	0	C3	G:G	G:G	?	?	?	T:T	?	?	?	A:A	?	?
P3_W8	0	C3	?	?	?	?	?	?	?	?	G:G	A:A	?	?
P3_W9	0	C3	G:G	?	?	T:T	?	?	A:A	?	?	A:T	?	?
P3_W10	0	C3	G:G	?	G:A	?	?	?	?	?	?	?	?	?
P3_W11	0	C3	G:G	?	?	?	?	C:T	?	?	?	?	?	?
P3_W12	0	C3	G:G	T:T	?	T:T	?	?	A:A	?	?	A:A	?	?
P4_W1	0	C3	G:C	G:G	G:A	T:T	C:G	T:T	A:G	T:T	G:G	A:A	G:G	?
P4_W2	0	C3	G:G	G:G	A:A	T:T	C:C	T:T	A:A	C:C	T:T	A:T	G:G	?
P4_W3	0	C3	G:G	G:G	?	T:T	C:G	T:T	A:A	C:T	G:G	A:A	G:G	A:A
P4_W4	0	C3	G:C	G:G	G:G	T:T	G:G	T:T	A:G	T:T	G:G	A:A	G:G	A:A
P4_W5	0	C3	G:C	G:G	A:A	T:T	C:C	T:T	A:G	?	G:G	A:A	G:G	?
P4_W6	0	C3	G:G	T:T	G:G	G:T	G:G	C:C	A:A	C:C	?	T:T	C:C	?
P4_W7	0	C3	G:G	T:G	G:A	T:T	C:G	C:T	A:G	T:T	?	A:A	?	?
P4_W8	0	C3	G:G	T:G	A:A	T:T	C:C	T:T	G:G	T:T	?	A:A	C:G	?
P4_W9	0	C3	G:G	T:G	G:G	T:T	G:G	C:T	A:A	T:T	G:G	A:A	C:G	?
P4_W10	0	C3	G:G	T:G	G:A	T:T	C:G	C:T	A:G	C:T	G:G	A:T	C:G	?
P4_W11	0	C3	G:C	T:G	A:A	T:T	C:C	T:T	A:G	T:T	?	A:A	C:G	?
P4_W12	0	C3	C:C	G:G	A:A	T:T	C:C	C:C	?	T:T	T:T	A:A	G:G	?
P3_X1	0	C4	G:G	?	G:A	T:T	?	C:C	A:G	?	?	A:A	?	?
P3_X2	0	C4	G:G	G:G	G:A	?	?	C:C	A:G	?	?	A:A	?	?
P3_X3	0	C4	G:G	?	A:A	T:T	C:C	T:T	A:A	?	G:G	A:T	?	?
P3_X4	0	C4	?	?	G:G	T:T	?	C:C	A:A	?	?	A:T	?	?
P3_X5	0	C4	G:G	?	G:A	T:T	?	C:C	A:A	C:C	?	A:A	?	?
P3_X6	0	C4	G:G	?	G:A	G:G	?	C:C	A:A	?	?	?	?	?
P3_X7	0	C4	C:C	?	?	?	?	C:T	A:A	?	?	A:A	?	?
P3_X8	0	C4	G:G	?	?	?	?	?	A:A	?	G:G	T:T	?	?
P3_X9	0	C4	G:C	?	G:A	T:T	C:G	T:T	A:A	C:T	G:G	A:T	?	?
P3_X10	0	C4	G:G	?	A:A	T:T	?	T:T	A:A	?	G:G	T:T	?	?
P3_X11	0	C4	?	?	?	T:T	?	C:C	A:A	?	?	A:A	?	?
P3_X12	0	C4	G:C	?	G:A	T:T	?	T:T	A:A	?	?	?	?	?
P4_X1	0	C4	G:C	T:G	A:A	T:T	C:G	C:T	A:G	C:T	G:G	A:A	C:G	A:A
P4_X2	0	C4	G:G	?	?	T:T	C:C	C:T	A:A	?	?	?	?	?
P4_X3	0	C4	G:G	G:G	A:A	T:T	C:C	C:T	A:G	?	?	A:A	G:G	?
P4_X4	0	C4	G:G	T:G	G:A	T:T	C:G	C:T	A:A	C:C	G:G	A:A	C:G	A:A
P4_X5	0	C4	G:C	T:G	A:A	T:T	C:G	C:T	A:A	C:C	G:G	A:A	C:G	?
P4_X6	0	C4	G:G	T:G	A:A	T:T	C:G	C:T	A:A	C:T	?	A:A	C:G	?
P4_X7	0	C4	G:G	T:G	A:A	T:T	C:C	T:T	A:A	T:T	G:G	A:A	C:G	A:A
P4_X8	0	C4	G:C	T:G	G:A	T:T	C:G	C:T	G:G	T:T	T:T	A:A	C:G	A:A
P4_X9	0	C4	G:G	T:G	G:A	T:T	C:G	C:T	G:G	C:T	G:G	A:T	C:G	?
P4_X10	0	C4	G:C	G:G	G:A	T:T	C:G	T:T	A:G	C:T	?	A:A	G:G	A:A
P4_X11	0	C4	G:G	T:G	G:A	T:T	C:G	C:T	A:A	T:T	T:T	A:T	C:G	?
P4_X12	0	C4	G:G	T:G	A:A	T:T	C:C	T:T	A:A	C:T	G:G	A:T	C:G	?
P3_P1	0	S1	G:C	T:G	G:A	T:T	?	C:T	A:G	C:T	G:G	A:A	C:G	?
P3_P2	0	S1	G:C	T:G	G:A	T:T	C:G	C:T	?	T:T	G:G	A:A	C:G	?
P3_P3	0	S1	G:G	T:G	G:A	G:T	C:G	C:C	?	T:T	G:G	A:A	C:G	?
P3_P4	0	S1	G:G	T:G	G:A	T:T	C:G	C:T	A:A	C:T	G:G	A:T	C:G	?
P3_P5	0	S1	G:C	T:G	A:A	T:T	C:C	?	A:A	?	?	A:T	C:G	?
P3_P6	0	S1	G:G	T:G	G:G	G:T	G:G	C:T	?	?	?	A:T	?	?
P3_P7	0	S1	G:G	T:G	G:G	T:T	G:G	C:T	A:G	T:T	T:T	A:A	C:G	A:A
P3_P8	0	S1	G:C	T:G	G:G	T:T	G:G	C:C	A:A	C:T	G:G	A:A	C:G	?
P3_P9	0	S1	G:G	G:G	A:A	T:T	C:G	T:T	A:A	C:T	?	A:A	G:G	?
P3_P10	0	S1	G:G	T:G	G:A	G:T	C:G	C:T	A:A	C:C	?	A:A	C:G	?
P3_P11	0	S1	G:C	T:G	A:A	T:T	C:C	T:T	A:A	?	G:G	A:A	C:G	?
P3_P12	0	S1	G:G	G:G	A:A	T:T	C:C	T:T	?	?	?	A:T	?	?
P4_P1	0	S1	G:C	T:G	G:A	?	C:G	?	A:G	C:T	T:G	?	C:G	C:A
P4_P2	0	S1	G:C	T:G	G:A	G:T	C:G	C:T	A:G	C:T	T:G	?	C:G	C:A
P4_P3	0	S1	G:C	T:G	G:A	G:T	C:G	C:T	A:G	C:T	T:G	?	C:G	C:A
P4_P4	0	S1	?	T:G	G:A	G:T	C:G	?	A:G	C:T	T:G	?	C:G	C:A
P4_P5	0	S1	G:C	T:G	G:A	G:T	C:G	C:T	A:G	C:T	T:G	A:T	C:G	C:A
P4_P6	0	S1	G:C	T:G	G:A	G:T	C:G	C:T	A:G	C:T	T:G	?	C:G	C:A
P4_P7	0	S1	G:C	T:G	G:A	G:T	C:G	C:T	A:G	C:T	T:G	?	C:G	C:A
P4_P8	0	S1	G:C	T:G	G:A	G:T	C:G	C:T	A:G	C:T	T:G	?	C:G	C:A
P4_P9	0	S1	G:C	T:G	G:A	G:T	C:G	C:T	A:G	C:T	T:G	?	C:G	C:A
P4_P10	0	S1	G:C	T:G	G:A	?	C:G	C:T	A:G	C:T	T:G	?	C:G	C:A
P4_P11	0	S1	G:C	T:G	G:A	?	C:G	?	A:G	C:T	T:G	?	C:G	C:A
P4_P12	0	S1	G:C	T:G	G:A	G:T	C:G	?	A:G	C:T	T:G	A:T	C:G	C:A
P3_Q1	0	S2	G:G	G:G	A:A	T:T	C:C	T:T	?	?	?	A:A	G:G	?
P3_Q2	0	S2	G:C	G:G	A:A	T:T	C:C	T:T	A:G	T:T	?	A:A	G:G	?
P3_Q3	0	S2	G:G	G:G	A:A	T:T	C:C	T:T	A:A	?	G:G	A:T	G:G	?
P3_Q4	0	S2	G:C	G:G	G:A	T:T	?	C:T	?	?	?	A:T	?	?
P3_Q5	0	S2	G:G	G:G	A:A	T:T	?	C:T	A:A	C:C	G:G	A:A	G:G	?
P3_Q6	0	S2	G:G	G:G	G:A	T:T	C:G	T:T	A:G	T:T	?	A:A	G:G	A:A
P3_Q7	0	S2	G:G	G:G	A:A	T:T	C:C	C:T	A:A	C:C	G:G	A:T	G:G	?
P3_Q8	0	S2	G:G	T:G	G:A	G:T	?	C:T	A:A	?	?	A:A	?	?
P3_Q9	0	S2	G:G	T:T	G:A	T:T	C:C	?	A:G	?	?	A:T	C:C	?
P3_Q10	0	S2	G:G	G:G	G:A	T:T	C:G	T:T	A:G	T:T	?	A:A	G:G	?
P3_Q11	0	S2	G:G	T:T	G:A	?	?	C:C	?	?	?	A:A	?	?
P3_Q12	0	S2	G:G	T:G	G:A	T:T	C:G	C:T	A:A	T:T	G:G	A:T	C:G	?
P4_Q1	0	S2	G:C	T:T	A:A	T:T	C:G	T:T	A:A	T:T	G:G	A:A	C:C	?
P4_Q2	0	S2	G:G	T:G	G:G	T:T	G:G	C:C	A:A	C:C	G:G	A:A	C:G	?
P4_Q3	0	S2	G:G	G:G	G:A	T:T	C:G	C:T	A:A	C:T	G:G	A:A	G:G	?
P4_Q4	0	S2	G:G	T:G	G:A	T:T	C:G	C:T	A:A	C:T	?	A:A	C:G	?
P4_Q5	0	S2	G:G	G:G	A:A	T:T	C:C	T:T	A:G	C:T	G:G	A:A	G:G	?
P4_Q6	0	S2	G:G	T:T	G:G	T:T	G:G	C:C	A:A	C:T	G:G	A:A	C:C	?
P4_Q7	0	S2	G:G	G:G	A:A	T:T	C:C	T:T	A:A	T:T	G:G	A:A	G:G	?
P4_Q8	0	S2	G:C	T:G	G:A	G:T	C:G	C:T	A:A	C:T	G:G	A:A	C:G	?
P4_Q9	0	S2	G:G	G:G	G:A	T:T	C:G	T:T	A:A	C:T	G:G	A:A	G:G	?
P4_Q10	0	S2	G:G	G:G	G:A	T:T	C:G	T:T	A:A	T:T	?	A:A	G:G	?
P4_Q11	0	S2	G:C	T:G	G:A	T:T	C:G	T:T	A:G	C:T	G:G	A:A	C:G	A:A
P4_Q12	0	S2	G:G	T:G	G:A	T:T	C:G	C:T	A:G	C:T	G:G	A:T	C:G	?
P3_R1	0	S3	G:G	T:T	?	?	?	?	?	?	?	A:A	?	?
P3_R2	0	S3	G:G	?	G:G	?	?	C:C	?	?	T:T	A:A	?	?
P3_R3	0	S3	G:G	?	?	?	?	?	?	?	?	A:A	?	?
P3_R4	0	S3	G:G	?	G:A	T:T	?	C:T	A:A	?	?	A:A	?	?
P3_R5	0	S3	G:C	T:G	G:A	T:T	C:G	T:T	G:G	T:T	G:G	A:T	C:G	?
P3_R6	0	S3	G:G	?	?	?	?	?	?	?	?	A:A	?	?
P3_R7	0	S3	G:C	T:G	A:A	T:T	C:C	T:T	A:A	?	?	A:A	?	?
P3_R8	0	S3	G:G	G:G	G:A	T:T	C:G	T:T	?	?	?	A:A	G:G	?
P3_R9	0	S3	?	?	A:A	?	?	?	?	?	?	A:A	?	?
P3_R10	0	S3	G:G	G:G	?	?	?	?	?	?	?	A:A	?	?
P3_R11	0	S3	G:G	?	?	?	?	?	?	?	?	A:A	?	?
P3_R12	0	S3	G:G	?	A:A	T:T	C:C	T:T	A:A	?	?	A:A	?	?
P4_R1	0	S3	G:G	T:T	G:A	G:T	C:G	C:C	A:A	C:C	G:G	A:T	C:C	A:A
P4_R2	0	S3	C:C	T:G	G:A	T:T	C:G	C:T	A:A	T:T	T:T	A:T	C:G	?
P4_R3	0	S3	G:G	T:T	G:G	G:T	G:G	C:C	A:A	C:T	G:G	A:T	C:C	?
P4_R4	0	S3	G:C	T:G	A:A	T:T	C:C	T:T	A:A	C:C	G:G	A:A	C:G	?
P4_R5	0	S3	G:G	G:G	?	T:T	C:C	C:T	A:A	?	?	A:A	G:G	?
P4_R6	0	S3	G:G	T:T	G:G	G:T	C:G	C:C	A:A	C:T	G:G	A:T	C:C	?
P4_R7	0	S3	G:G	G:G	G:A	T:T	C:G	T:T	A:A	C:T	?	A:A	G:G	?
P4_R8	0	S3	G:G	T:G	G:A	T:T	C:G	C:T	A:A	C:T	G:G	A:A	C:G	?
P4_R9	0	S3	G:G	T:G	G:A	T:T	C:G	C:T	A:A	C:T	G:G	A:A	C:G	?
P4_R10	0	S3	G:G	G:G	A:A	T:T	C:C	T:T	A:G	?	G:G	A:A	G:G	?
P4_R11	0	S3	G:G	T:G	G:G	T:T	G:G	C:C	A:G	C:T	?	A:A	C:G	?
P4_R12	0	S3	G:G	T:T	G:A	T:T	C:G	C:T	A:A	C:C	G:G	A:A	C:C	?
P3_S1	0	S4	G:G	?	?	?	?	?	?	?	?	?	?	?
P3_S2	0	S4	G:C	T:G	G:A	T:T	?	C:C	G:G	T:T	?	A:A	?	?
P3_S3	0	S4	G:G	T:T	?	T:T	?	T:T	?	?	?	?	?	?
P3_S4	0	S4	G:G	?	G:G	T:T	?	?	?	?	?	A:A	?	?
P3_S5	0	S4	G:G	?	?	?	?	?	?	?	?	A:A	?	?
P3_S6	0	S4	G:G	?	?	T:T	?	?	?	?	?	A:A	?	?
P3_S7	0	S4	?	?	G:G	?	?	?	?	?	?	?	?	?
P3_S8	0	S4	G:G	?	?	?	?	?	?	?	?	A:A	?	?
P3_S9	0	S4	?	G:G	?	?	?	?	?	?	?	A:A	?	?
P3_S10	0	S4	G:C	G:G	A:A	T:T	C:C	T:T	?	?	?	A:T	G:G	?
P3_S11	0	S4	?	?	?	?	?	C:C	?	?	?	A:A	?	?
P3_S12	0	S4	G:G	?	A:A	T:T	C:C	T:T	?	?	?	A:A	?	?
P4_S1	0	S4	G:C	G:G	A:A	T:T	C:C	T:T	G:G	T:T	G:G	A:A	G:G	?
P4_S2	0	S4	G:G	T:G	G:A	T:T	?	C:T	A:A	C:C	?	A:A	?	?
P4_S3	0	S4	G:G	T:G	G:A	G:T	C:G	C:T	A:G	C:T	G:G	A:A	C:G	?
P4_S4	0	S4	G:G	T:G	G:A	G:T	C:G	C:T	A:A	C:T	G:G	A:T	C:G	?
P4_S5	0	S4	G:G	T:G	G:A	T:T	C:G	C:T	?	T:T	G:G	A:A	C:G	?
P4_S6	0	S4	G:G	T:T	G:G	T:T	G:G	C:C	A:A	T:T	?	A:T	C:C	?
P4_S7	0	S4	G:G	G:G	A:A	T:T	C:C	T:T	A:A	C:T	G:G	A:A	G:G	?
P4_S8	0	S4	G:G	T:G	A:A	T:T	C:C	C:T	A:A	C:T	G:G	A:A	C:G	?
P4_S9	0	S4	G:G	T:G	A:A	T:T	C:C	T:T	A:G	C:T	?	A:A	C:G	?
P4_S10	0	S4	G:G	T:G	G:A	T:T	C:G	C:T	A:A	C:C	?	A:A	C:G	?
P4_S11	0	S4	G:G	T:G	G:A	T:T	C:G	C:T	A:G	C:T	?	A:A	C:G	?
P4_S12	0	S4	G:C	T:G	G:A	G:T	C:G	C:T	?	T:T	G:G	A:T	C:G	?
P5_T1	1	C1	G:G	T:T	G:A	T:T	G:G	C:C	A:A	C:T	G:G	A:A	C:C	A:A
P5_T2	1	C1	G:G	T:T	A:A	G:T	C:G	C:C	A:A	T:T	G:G	T:T	C:C	?
P5_T3	1	C1	G:G	T:G	A:A	T:T	C:C	T:T	A:A	C:C	G:G	A:A	C:G	?
P5_T4	1	C1	G:G	T:G	G:A	T:T	C:G	C:T	A:A	T:T	?	A:A	C:G	?
P5_T5	1	C1	?	T:G	G:A	T:T	?	C:T	?	T:T	?	A:A	?	?
P5_T6	1	C1	G:C	G:G	A:A	T:T	C:C	C:T	A:G	?	?	A:A	G:G	?
P5_T7	1	C1	G:G	G:G	A:A	T:T	C:C	T:T	A:A	C:C	G:G	A:T	G:G	?
P5_T8	1	C1	G:G	T:G	A:A	T:T	C:C	C:T	A:A	T:T	?	A:A	C:G	?
P5_T9	1	C1	C:C	T:G	A:A	T:T	C:C	T:T	A:G	T:T	G:G	A:T	C:G	?
P5_T10	1	C1	G:C	?	G:G	T:T	?	?	?	?	?	A:A	?	?
P5_T11	1	C1	G:C	T:G	G:G	G:T	G:G	C:C	A:A	T:T	G:G	A:T	C:G	?
P5_T12	1	C1	G:G	T:T	A:A	T:T	C:C	T:T	A:A	C:C	?	A:T	C:C	?
P6_T1	1	C1	G:C	G:G	G:A	T:T	C:G	C:T	?	?	G:G	A:A	?	?
P6_T2	1	C1	G:G	T:G	A:A	T:T	C:C	T:T	A:G	T:T	?	A:A	C:G	?
P6_T3	1	C1	G:G	T:T	G:G	T:T	G:G	C:C	G:G	T:T	G:G	A:T	C:C	?
P6_T4	1	C1	G:C	T:G	G:A	T:T	C:G	C:T	G:G	T:T	T:T	A:A	C:G	A:A
P6_T5	1	C1	G:G	T:G	G:A	G:T	C:G	C:T	A:G	C:T	G:G	A:T	C:G	?
P6_T6	1	C1	G:G	T:T	G:G	?	?	?	?	?	?	A:A	?	?
P6_T7	1	C1	G:C	G:G	A:A	T:T	C:C	C:T	A:A	?	G:G	A:A	G:G	?
P6_T8	1	C1	G:G	T:G	G:G	T:T	G:G	C:T	A:A	T:T	G:G	A:A	C:G	A:A
P6_T9	1	C1	G:G	T:G	G:G	G:T	G:G	C:T	A:G	?	?	A:A	C:G	?
P6_T10	1	C1	G:G	G:G	A:A	T:T	?	C:C	?	?	?	A:A	?	?
P6_T11	1	C1	C:C	T:T	A:A	T:T	C:C	C:T	A:G	T:T	G:G	A:T	C:C	?
P6_T12	1	C1	G:G	G:G	A:A	T:T	C:C	T:T	A:A	T:T	?	A:T	G:G	?
P5_U1	1	C2	G:G	G:G	G:A	T:T	C:G	T:T	A:A	T:T	G:G	A:A	G:G	?
P5_U2	1	C2	G:G	T:G	G:A	G:T	C:G	C:T	A:A	C:C	?	A:A	C:G	?
P5_U3	1	C2	G:G	G:G	G:A	T:T	C:G	T:T	A:A	C:T	?	A:A	G:G	?
P5_U4	1	C2	G:G	T:T	G:G	G:T	G:G	C:C	A:A	T:T	T:T	A:A	C:C	?
P5_U5	1	C2	G:G	G:G	A:A	T:T	C:C	T:T	A:A	T:T	G:G	A:A	G:G	?
P5_U6	1	C2	G:G	T:G	G:G	T:T	?	C:C	G:G	?	?	A:A	?	?
P5_U7	1	C2	G:G	T:G	A:A	T:T	C:C	T:T	A:A	C:C	G:G	A:A	C:G	?
P5_U8	1	C2	G:C	G:G	A:A	T:T	C:C	T:T	A:G	T:T	?	A:A	G:G	?
P5_U9	1	C2	G:C	T:T	G:A	T:T	C:G	C:T	A:A	C:T	?	A:T	C:C	?
P5_U10	1	C2	G:C	G:G	A:A	T:T	C:C	C:T	A:A	T:T	G:G	A:A	G:G	?
P5_U11	1	C2	G:C	G:G	A:A	T:T	C:G	T:T	A:A	T:T	?	A:A	G:G	?
P5_U12	1	C2	G:C	T:G	G:A	T:T	C:G	C:C	A:A	?	?	A:A	?	?
P6_U1	1	C2	G:C	T:T	G:A	G:T	G:G	C:C	A:G	T:T	G:G	A:A	C:C	A:A
P6_U2	1	C2	G:G	T:G	G:A	T:T	C:G	C:T	A:A	T:T	G:G	A:A	C:G	?
P6_U3	1	C2	C:C	T:G	G:A	T:T	C:G	C:T	G:G	T:T	G:G	A:A	C:G	?
P6_U4	1	C2	G:C	T:T	G:A	T:T	?	C:C	?	?	?	A:A	C:C	?
P6_U5	1	C2	C:C	T:G	A:A	T:T	C:C	T:T	A:G	T:T	G:G	A:A	C:G	A:A
P6_U6	1	C2	G:G	T:G	G:A	T:T	C:G	C:C	A:A	T:T	G:G	A:A	C:G	?
P6_U7	1	C2	G:G	T:G	G:A	T:T	C:G	C:C	A:A	C:T	?	A:A	C:G	?
P6_U8	1	C2	G:G	G:G	G:A	T:T	?	C:T	?	?	?	A:A	G:G	?
P6_U9	1	C2	G:G	T:G	A:A	T:T	C:C	T:T	?	C:C	G:G	A:A	?	?
P6_U10	1	C2	G:C	G:G	G:A	T:T	C:G	T:T	A:G	C:T	G:G	A:A	G:G	?
P6_U11	1	C2	G:G	T:G	G:A	T:T	?	C:T	A:A	C:C	G:G	A:T	?	?
P6_U12	1	C2	G:C	T:G	A:A	G:T	C:C	C:T	?	T:T	G:G	A:T	C:G	?
P5_W1	1	C3	G:G	G:G	A:A	T:T	C:C	C:T	A:G	C:T	?	A:A	G:G	?
P5_W2	1	C3	G:G	G:G	G:A	T:T	C:G	T:T	A:A	T:T	?	A:A	G:G	A:A
P5_W3	1	C3	G:G	T:G	A:A	T:T	C:C	T:T	A:A	C:T	?	A:A	C:G	?
P5_W4	1	C3	C:C	T:G	A:A	T:T	C:C	T:T	A:A	C:C	G:G	A:A	C:G	A:A
P5_W5	1	C3	G:G	G:G	A:A	T:T	C:C	T:T	A:A	C:T	G:G	A:A	G:G	A:A
P5_W6	1	C3	G:C	G:G	G:A	T:T	C:G	T:T	A:A	C:C	G:G	A:A	G:G	?
P5_W7	1	C3	G:G	T:T	A:A	T:T	C:C	T:T	A:A	?	G:G	A:A	C:C	?
P5_W8	1	C3	G:G	G:G	A:A	T:T	C:C	C:T	A:G	T:T	G:G	A:A	G:G	?
P5_W9	1	C3	G:G	T:G	G:A	G:T	C:G	C:T	A:G	C:T	G:G	A:A	C:G	?
P5_W10	1	C3	G:G	T:G	G:A	T:T	C:G	C:C	A:A	C:T	G:G	A:T	C:G	?
P5_W11	1	C3	?	?	G:A	T:T	?	C:T	?	?	?	A:A	?	?
P5_W12	1	C3	G:G	T:G	G:A	T:T	C:G	C:T	?	?	T:T	A:A	?	?
P6_W1	1	C3	G:G	G:G	A:A	T:T	C:C	C:T	A:A	?	G:G	A:T	G:G	A:A
P6_W2	1	C3	G:G	T:G	G:G	T:T	G:G	C:T	A:A	C:C	?	A:A	?	?
P6_W3	1	C3	G:C	G:G	A:A	T:T	C:C	?	?	T:T	T:T	A:T	?	?
P6_W4	1	C3	G:G	T:T	G:G	G:G	G:G	C:C	A:A	C:T	?	A:T	C:C	?
P6_W5	1	C3	G:G	T:G	G:A	T:T	C:C	C:T	A:A	T:T	?	A:A	?	?
P6_W6	1	C3	G:G	T:G	G:A	T:T	C:G	C:T	A:A	C:C	G:G	A:A	C:G	?
P6_W7	1	C3	?	T:T	G:G	T:T	?	C:C	?	?	G:G	A:A	?	?
P6_W8	1	C3	C:C	G:G	A:A	T:T	C:C	T:T	G:G	T:T	?	A:A	G:G	?
P6_W9	1	C3	G:G	T:T	G:G	G:T	G:G	C:C	A:A	T:T	T:T	A:A	C:C	?
P6_W10	1	C3	G:G	T:G	A:A	T:T	C:G	T:T	A:A	C:T	G:G	A:A	C:G	A:A
P6_W11	1	C3	G:G	T:T	G:A	T:T	G:G	C:C	?	?	?	A:A	C:C	?
P6_W12	1	C3	G:G	T:T	G:G	G:T	G:G	C:C	A:G	C:T	G:G	A:A	C:C	?
P5_X1	1	C4	?	?	G:A	?	?	C:C	?	C:T	?	A:A	G:G	?
P5_X2	1	C4	?	?	G:G	?	?	C:C	?	?	G:G	A:A	C:C	?
P5_X3	1	C4	?	?	A:A	?	?	T:T	?	C:T	?	A:A	G:G	A:A
P5_X4	1	C4	?	?	G:G	?	?	?	?	T:T	G:G	A:T	C:C	?
P5_X5	1	C4	?	?	G:A	?	?	T:T	?	T:T	?	A:A	G:G	?
P5_X6	1	C4	G:G	?	G:G	?	?	C:T	A:G	?	T:T	A:T	C:G	?
P5_X7	1	C4	G:G	?	G:A	?	?	C:T	?	T:T	G:G	A:T	C:G	?
P5_X8	1	C4	G:G	?	G:A	T:T	?	C:T	A:A	C:C	?	A:A	C:G	?
P5_X9	1	C4	G:C	?	G:A	T:T	?	C:T	?	T:T	G:G	A:T	C:G	?
P5_X10	1	C4	G:G	?	G:A	T:T	?	T:T	A:A	T:T	G:G	A:A	C:G	A:A
P5_X11	1	C4	G:C	?	A:A	T:T	?	T:T	G:G	T:T	T:T	A:A	G:G	?
P5_X12	1	C4	G:C	?	G:A	T:T	?	C:T	?	T:T	G:G	?	C:G	?
P6_X1	1	C4	?	?	G:A	?	C:G	C:T	?	?	?	A:A	G:G	A:A
P6_X2	1	C4	?	?	A:A	?	?	T:T	?	C:T	G:G	A:A	G:G	?
P6_X3	1	C4	?	?	G:A	?	?	T:T	?	T:T	G:G	A:A	G:G	?
P6_X4	1	C4	?	?	G:G	?	?	C:C	?	C:T	G:G	A:A	C:G	?
P6_X5	1	C4	C:C	?	A:A	?	?	C:T	?	T:T	G:G	A:A	C:G	A:A
P6_X6	1	C4	G:G	?	G:A	?	?	C:T	A:G	T:T	G:G	A:T	C:G	?
P6_X7	1	C4	G:C	?	G:G	T:T	?	C:C	A:A	C:T	G:G	A:A	C:C	A:A
P6_X8	1	C4	G:G	?	A:A	T:T	?	T:T	A:A	C:C	?	A:A	C:G	A:A
P6_X9	1	C4	G:C	?	A:A	T:T	?	T:T	?	T:T	G:G	A:A	C:G	?
P6_X10	1	C4	G:C	?	G:G	T:T	?	C:C	A:G	C:T	T:G	A:A	C:C	A:A
P6_X11	1	C4	G:C	?	G:G	T:T	?	C:T	A:A	C:T	G:G	A:A	C:C	?
P6_X12	1	C4	G:G	?	G:A	T:T	?	T:T	A:G	?	?	A:A	G:G	?
P5_P1	1	S1	G:C	T:T	G:G	G:T	G:G	C:C	A:A	T:T	T:T	A:A	C:C	A:A
P5_P2	1	S1	G:G	G:G	G:A	T:T	?	C:C	A:A	C:C	?	A:A	G:G	?
P5_P3	1	S1	G:C	G:G	G:A	T:T	C:G	C:T	A:A	C:C	G:G	A:A	G:G	A:A
P5_P4	1	S1	G:G	T:T	G:G	G:T	G:G	C:C	A:A	T:T	G:G	A:A	C:C	?
P5_P5	1	S1	G:C	G:G	G:G	T:T	C:G	C:T	A:G	C:T	T:T	A:A	G:G	?
P5_P6	1	S1	G:G	T:G	G:A	T:T	C:G	C:C	A:G	C:T	G:G	A:T	C:G	?
P5_P7	1	S1	G:G	G:G	A:A	T:T	C:C	T:T	A:G	T:T	G:G	A:A	G:G	A:A
P5_P8	1	S1	G:G	G:G	A:A	T:T	?	C:T	A:G	?	G:G	A:A	G:G	?
P5_P9	1	S1	G:G	G:G	A:A	T:T	C:C	T:T	?	?	G:G	?	?	?
P5_P10	1	S1	G:G	T:G	G:A	T:T	C:G	C:T	A:G	C:T	G:G	A:T	C:G	?
P5_P11	1	S1	G:G	T:G	G:A	T:T	C:G	C:T	A:A	T:T	G:G	A:A	C:G	?
P5_P12	1	S1	G:G	T:G	G:A	T:T	C:G	C:T	A:A	?	T:T	A:A	C:G	?
P6_P1	1	S1	G:G	T:T	G:A	T:T	C:G	C:T	A:A	?	?	A:A	C:C	?
P6_P2	1	S1	G:G	G:G	G:A	T:T	C:C	T:T	A:G	C:T	T:T	A:A	G:G	?
P6_P3	1	S1	G:G	T:T	G:G	G:T	G:G	C:C	A:G	C:T	G:G	A:A	C:C	?
P6_P4	1	S1	G:C	T:G	G:A	T:T	C:G	C:T	A:A	?	G:G	A:A	C:G	?
P6_P5	1	S1	G:G	T:G	G:A	T:T	C:G	C:T	A:A	C:T	G:G	A:A	C:G	A:A
P6_P6	1	S1	G:G	T:G	G:A	T:T	C:G	C:T	A:A	C:C	G:G	A:A	C:G	?
P6_P7	1	S1	G:G	T:G	G:G	T:T	G:G	C:C	A:A	C:T	?	A:A	C:G	?
P6_P8	1	S1	G:G	T:G	G:A	T:T	C:G	C:T	A:A	C:T	G:G	A:T	C:G	?
P6_P9	1	S1	G:G	T:G	G:G	G:T	G:G	C:T	A:A	?	T:T	A:T	C:G	?
P6_P10	1	S1	G:G	T:G	G:A	T:T	?	C:C	?	?	G:G	A:A	C:G	?
P6_P11	1	S1	G:C	T:G	A:A	G:T	C:C	C:T	A:G	T:T	G:G	A:T	C:G	?
P6_P12	1	S1	G:C	G:G	A:A	T:T	C:C	C:T	A:A	T:T	G:G	A:T	G:G	?
P5_Q1	1	S2	G:C	T:T	G:A	G:T	C:G	C:T	A:A	T:T	?	A:A	C:C	A:A
P5_Q2	1	S2	G:C	T:G	G:A	G:T	C:G	C:T	A:G	T:T	G:G	A:T	C:G	A:A
P5_Q3	1	S2	G:G	T:G	G:A	T:T	C:G	C:T	A:A	C:C	G:G	A:T	?	?
P5_Q4	1	S2	G:G	T:T	G:G	T:T	G:G	C:C	A:A	T:T	?	A:A	C:C	A:A
P5_Q5	1	S2	G:G	T:G	G:G	T:T	C:G	C:T	A:A	C:C	?	A:A	?	?
P5_Q6	1	S2	G:G	T:G	G:G	T:T	?	C:T	?	C:C	?	A:A	?	?
P5_Q7	1	S2	G:C	T:G	G:A	T:T	C:G	C:C	A:G	C:T	G:G	A:A	C:G	?
P5_Q8	1	S2	G:G	G:G	G:A	T:T	C:G	C:T	A:A	T:T	G:G	A:A	G:G	?
P5_Q9	1	S2	G:G	G:G	G:A	T:T	C:C	C:T	?	T:T	T:T	A:A	G:G	?
P5_Q10	1	S2	G:G	T:G	A:A	T:T	C:C	T:T	A:G	C:T	G:G	A:A	C:G	?
P5_Q11	1	S2	G:C	T:T	A:A	T:T	C:G	C:T	A:G	T:T	G:G	A:A	C:C	?
P5_Q12	1	S2	G:C	G:G	G:A	T:T	C:G	T:T	A:G	C:T	G:G	A:T	G:G	?
P6_Q1	1	S2	G:G	T:T	G:A	T:T	C:G	C:C	A:G	T:T	G:G	A:T	C:C	?
P6_Q2	1	S2	G:G	T:T	G:G	G:G	G:G	C:C	A:A	T:T	G:G	A:T	C:C	?
P6_Q3	1	S2	G:G	T:T	G:G	T:T	G:G	C:C	A:A	C:C	G:G	A:A	C:C	A:A
P6_Q4	1	S2	G:C	T:G	A:A	T:T	C:C	C:T	A:A	C:T	G:G	A:A	C:G	?
P6_Q5	1	S2	G:G	T:G	G:A	T:T	C:G	C:T	A:A	?	?	A:A	?	?
P6_Q6	1	S2	G:G	T:T	G:A	T:T	G:G	C:C	A:G	T:T	G:G	A:T	C:C	?
P6_Q7	1	S2	C:C	G:G	G:A	T:T	?	T:T	A:A	?	?	A:A	?	?
P6_Q8	1	S2	G:G	G:G	G:A	T:T	C:G	C:T	A:A	T:T	?	A:A	G:G	?
P6_Q9	1	S2	G:G	T:T	G:G	T:T	G:G	C:C	A:G	T:T	G:G	A:A	C:C	?
P6_Q10	1	S2	G:G	T:T	G:A	G:T	C:G	C:T	A:A	C:C	G:G	A:A	C:C	?
P6_Q11	1	S2	G:C	G:G	A:A	T:T	C:C	C:C	A:G	C:T	G:G	A:A	G:G	?
P6_Q12	1	S2	G:G	T:G	G:A	T:T	C:G	C:T	A:A	C:C	G:G	A:A	C:G	A:A
P5_R1	1	S3	G:G	T:G	G:G	T:T	G:G	C:C	A:A	T:T	G:G	A:A	C:G	?
P5_R2	1	S3	G:G	T:T	G:G	T:T	G:G	C:C	A:A	C:T	G:G	A:A	C:C	?
P5_R3	1	S3	G:G	T:T	A:A	T:T	C:C	T:T	A:A	C:C	T:T	A:A	C:C	?
P5_R4	1	S3	G:G	T:G	G:G	G:T	G:G	C:T	A:A	T:T	G:G	A:A	C:G	?
P5_R5	1	S3	G:C	T:T	G:G	T:T	G:G	C:C	A:G	T:T	G:G	A:A	C:C	A:A
P5_R6	1	S3	G:C	T:G	G:A	G:T	C:G	C:T	A:A	T:T	G:G	A:T	?	?
P5_R7	1	S3	G:G	T:T	G:G	G:T	G:G	C:C	A:A	C:T	?	A:T	C:C	?
P5_R8	1	S3	G:G	T:T	G:G	G:T	C:G	C:C	A:A	C:C	T:T	A:A	C:C	A:A
P5_R9	1	S3	C:C	G:G	G:G	T:T	G:G	T:T	A:G	C:T	?	A:A	G:G	?
P5_R10	1	S3	G:G	T:G	G:G	T:T	G:G	C:T	A:G	C:T	G:G	A:A	C:G	A:A
P5_R11	1	S3	G:G	T:G	A:A	T:T	C:C	C:T	A:A	C:T	G:G	A:A	C:G	A:A
P5_R12	1	S3	G:G	G:G	A:A	T:T	C:C	C:T	A:A	C:C	?	A:A	G:G	?
P6_R1	1	S3	G:G	T:T	G:A	T:T	C:G	C:T	A:G	C:T	G:G	A:A	C:C	A:A
P6_R2	1	S3	G:G	T:G	A:A	T:T	C:G	C:T	A:G	T:T	T:T	A:A	C:G	A:A
P6_R3	1	S3	G:C	G:G	G:A	T:T	C:G	C:C	A:A	C:T	G:G	A:A	G:G	A:A
P6_R4	1	S3	G:G	T:G	A:A	T:T	C:G	T:T	A:G	T:T	G:G	A:T	C:G	?
P6_R5	1	S3	G:G	T:G	A:A	T:T	C:C	T:T	A:A	C:C	G:G	A:T	C:G	?
P6_R6	1	S3	G:C	T:G	A:A	T:T	C:C	C:T	A:G	T:T	G:G	A:A	C:G	?
P6_R7	1	S3	G:G	T:T	G:A	T:T	G:G	C:C	A:G	C:T	?	A:A	C:C	?
P6_R8	1	S3	G:G	T:T	G:G	T:T	C:G	C:C	A:A	C:T	T:T	A:A	C:C	?
P6_R9	1	S3	G:C	G:G	G:A	T:T	C:G	C:T	A:G	C:T	G:G	A:A	G:G	A:A
P6_R10	1	S3	G:G	T:G	G:G	T:T	G:G	C:C	A:G	C:T	G:G	A:A	C:G	?
P6_R11	1	S3	G:G	T:G	G:A	T:T	C:G	C:T	A:A	C:C	G:G	A:A	C:G	A:A
P6_R12	1	S3	G:G	G:G	G:A	T:T	?	T:T	?	?	T:T	A:A	?	?
P5_S1	1	S4	G:G	T:G	G:A	G:T	C:G	C:T	A:A	C:T	?	A:T	C:G	?
P5_S2	1	S4	?	T:T	G:G	T:T	?	C:C	?	?	?	A:A	?	?
P5_S3	1	S4	G:G	G:G	?	T:T	?	T:T	A:G	?	?	A:A	G:G	?
P5_S4	1	S4	G:G	G:G	A:A	T:T	C:C	T:T	A:A	C:C	G:G	A:A	G:G	?
P5_S5	1	S4	G:G	T:G	G:A	T:T	C:G	C:T	A:A	C:C	G:G	A:T	?	?
P5_S6	1	S4	G:C	T:G	G:A	T:T	G:G	C:C	A:G	T:T	G:G	A:T	C:G	?
P5_S7	1	S4	G:C	T:G	G:A	T:T	G:G	C:C	A:G	?	?	A:A	C:G	?
P5_S8	1	S4	G:G	T:G	G:A	T:T	C:G	C:T	A:A	C:T	G:G	A:A	C:G	?
P5_S9	1	S4	G:G	T:T	G:G	?	?	C:C	A:A	?	?	A:A	?	?
P5_S10	1	S4	G:G	T:T	G:A	G:T	?	C:T	?	?	?	A:A	?	?
P5_S11	1	S4	G:C	T:G	A:A	T:T	C:C	C:T	A:G	C:T	?	A:T	C:G	?
P5_S12	1	S4	G:G	G:G	A:A	T:T	C:C	T:T	?	?	?	A:A	G:G	?
P6_S1	1	S4	G:G	G:G	A:A	T:T	C:G	T:T	A:A	C:C	G:G	A:A	G:G	?
P6_S2	1	S4	G:G	G:G	A:A	T:T	C:C	T:T	A:G	T:T	T:T	A:A	G:G	A:A
P6_S3	1	S4	G:G	T:G	G:G	G:T	G:G	C:T	A:A	C:T	G:G	A:T	C:G	?
P6_S4	1	S4	G:G	T:G	G:A	T:T	?	C:T	A:A	T:T	?	A:A	?	?
P6_S5	1	S4	G:G	G:G	A:A	T:T	C:C	T:T	A:G	T:T	?	A:A	G:G	?
P6_S6	1	S4	G:G	G:G	A:A	T:T	C:C	T:T	A:G	?	?	A:A	G:G	?
P6_S7	1	S4	G:C	T:G	G:A	T:T	C:G	C:T	G:G	T:T	G:G	A:A	?	?
P6_S8	1	S4	G:G	G:G	?	T:T	?	?	?	?	?	A:A	?	?
P6_S9	1	S4	G:G	T:G	G:A	T:T	?	C:T	?	?	?	?	?	?
P6_S10	1	S4	G:C	T:G	G:A	T:T	C:G	T:T	G:G	T:T	G:G	A:A	C:G	?
P6_S11	1	S4	G:G	T:G	G:A	T:T	?	C:T	?	?	?	A:A	?	?
P6_S12	1	S4	G:G	?	G:G	T:T	G:G	C:C	?	?	?	A:A	?	?
P7_T1	2	C1	G:C	T:T	G:A	T:T	C:G	C:T	G:G	T:T	G:G	A:A	C:C	?
P7_T2	2	C1	G:G	T:G	G:A	T:T	C:G	C:T	A:A	C:C	G:G	A:A	C:G	A:A
P7_T3	2	C1	G:G	G:G	G:A	T:T	C:G	T:T	A:A	C:T	T:T	A:T	G:G	?
P7_T4	2	C1	G:C	G:G	A:A	T:T	C:C	C:T	A:A	C:T	G:G	A:A	G:G	A:A
P7_T5	2	C1	G:G	T:G	G:A	T:T	C:G	C:T	A:G	C:C	G:G	A:T	C:G	?
P7_T6	2	C1	C:C	G:G	G:A	T:T	C:G	T:T	A:G	T:T	G:G	A:A	G:G	A:A
P7_T7	2	C1	G:C	G:G	A:A	T:T	C:C	T:T	A:A	T:T	?	A:A	G:G	?
P7_T8	2	C1	G:C	T:G	G:G	T:T	G:G	C:T	A:G	C:T	G:G	A:A	C:G	?
P7_T9	2	C1	G:G	T:G	A:A	T:T	C:C	T:T	A:A	C:C	G:G	A:A	C:G	?
P7_T10	2	C1	G:C	T:G	G:A	T:T	C:G	T:T	A:A	C:T	?	A:T	C:G	?
P7_T11	2	C1	G:C	T:G	A:A	G:T	C:G	C:T	?	T:T	G:G	A:A	C:G	?
P7_T12	2	C1	G:G	G:G	A:A	T:T	C:C	T:T	?	T:T	?	A:A	G:G	?
P8_T2	2	C1	G:C	T:G	A:A	T:T	C:C	T:T	G:G	T:T	G:G	A:A	C:G	?
P7_U1	2	C2	G:C	G:G	A:A	T:T	C:C	T:T	A:G	T:T	?	A:A	G:G	?
P7_U2	2	C2	C:C	T:G	G:G	T:T	G:G	C:C	G:G	T:T	G:G	A:T	C:G	?
P7_U3	2	C2	G:C	T:G	G:A	T:T	C:G	C:C	G:G	T:T	G:G	A:A	C:G	?
P7_U4	2	C2	G:C	T:T	G:A	G:T	C:G	C:C	A:A	?	?	A:T	?	?
P7_U5	2	C2	?	?	G:G	?	?	C:C	?	?	G:G	T:T	?	?
P7_U6	2	C2	G:C	T:G	G:A	G:T	C:G	C:T	A:A	C:T	?	T:T	C:G	?
P7_U7	2	C2	G:G	T:G	G:A	T:T	C:G	C:T	A:A	?	?	A:A	C:G	?
P7_U8	2	C2	G:G	G:G	A:A	T:T	C:C	T:T	A:A	?	G:G	A:A	G:G	?
P7_U9	2	C2	G:C	T:G	G:A	G:T	C:G	C:T	A:A	?	?	A:T	C:G	?
P7_U10	2	C2	?	T:G	A:A	T:T	C:C	?	A:A	?	G:G	A:A	?	?
P7_U11	2	C2	G:G	T:G	G:G	T:T	G:G	C:T	A:A	T:T	G:G	A:T	C:G	?
P7_U12	2	C2	G:G	G:G	A:A	T:T	C:C	T:T	A:A	C:T	G:G	A:A	G:G	A:A
P8_U4	2	C2	G:G	T:T	G:A	T:T	C:G	C:T	A:A	C:C	G:G	A:A	C:C	A:A
P8_U6	2	C2	G:C	T:G	G:A	T:T	C:G	C:T	?	T:T	?	A:A	?	?
P7_W1	2	C3	G:C	T:G	G:A	T:T	C:G	C:C	?	T:T	G:G	A:A	C:G	?
P7_W2	2	C3	G:C	T:G	A:A	T:T	C:C	C:T	G:G	T:T	G:G	A:A	C:G	A:A
P7_W3	2	C3	G:G	T:T	G:A	T:T	C:G	C:T	G:G	T:T	G:G	A:T	C:C	?
P7_W4	2	C3	G:G	T:G	A:A	T:T	C:C	C:C	A:G	C:T	T:T	A:A	C:G	A:A
P7_W5	2	C3	G:C	G:G	A:A	T:T	C:C	T:T	?	?	G:G	A:A	G:G	A:A
P7_W6	2	C3	G:G	T:T	G:A	T:T	C:G	C:T	A:A	C:C	?	A:T	C:C	?
P7_W7	2	C3	G:C	T:G	G:A	T:T	C:G	C:T	A:A	C:T	G:G	A:T	C:G	?
P7_W8	2	C3	G:C	T:G	A:A	T:T	C:C	T:T	A:A	?	?	A:A	C:G	?
P7_W9	2	C3	G:G	G:G	G:A	T:T	?	C:T	?	C:C	?	?	?	?
P7_W10	2	C3	G:G	T:G	G:A	T:T	C:G	C:T	A:G	T:T	G:G	A:A	C:G	?
P7_W11	2	C3	G:G	G:G	G:A	T:T	C:G	T:T	A:G	C:T	G:G	A:A	G:G	A:A
P7_W12	2	C3	G:C	T:G	A:A	T:T	C:G	C:T	A:A	T:T	?	A:A	C:G	?
P8_W1	2	C3	G:G	T:G	G:A	T:T	G:G	C:T	A:A	?	?	A:A	?	?
P8_W10	2	C3	?	?	G:G	G:T	?	C:T	?	?	?	A:T	?	?
P7_X1	2	C4	G:G	T:G	G:A	T:T	C:G	C:T	A:A	C:C	G:G	A:T	C:G	?
P7_X2	2	C4	G:C	T:G	G:A	T:T	C:G	C:T	A:A	C:T	G:G	A:A	C:G	A:A
P7_X3	2	C4	G:G	G:G	G:A	T:T	C:G	C:C	A:A	C:T	G:G	A:A	G:G	A:A
P7_X4	2	C4	G:G	T:G	A:A	T:T	C:C	T:T	A:A	C:C	G:G	A:A	C:G	A:A
P7_X5	2	C4	G:G	T:G	G:A	T:T	C:G	C:T	A:A	C:T	G:G	A:T	?	?
P7_X6	2	C4	G:G	T:T	G:A	T:T	C:G	C:T	A:A	C:T	G:G	A:A	C:C	?
P7_X7	2	C4	G:C	G:G	A:A	T:T	C:G	C:T	A:A	T:T	T:T	A:A	G:G	?
P7_X8	2	C4	G:C	T:G	A:A	T:T	C:C	T:T	A:G	T:T	G:G	A:A	C:G	A:A
P7_X9	2	C4	G:C	G:G	A:A	T:T	C:C	T:T	A:A	C:T	G:G	A:A	G:G	?
P7_X10	2	C4	C:C	T:G	G:A	T:T	C:G	C:T	A:G	T:T	T:T	A:A	C:G	A:A
P7_X12	2	C4	G:G	T:T	G:A	T:T	G:G	C:C	A:A	?	G:G	A:A	C:C	?
P8_X10	2	C4	G:G	?	A:A	T:T	C:C	T:T	A:A	C:C	?	A:A	C:G	?
P7_P1	2	S1	G:G	T:G	G:A	G:T	C:G	C:T	A:A	C:C	T:T	A:A	C:G	?
P7_P2	2	S1	G:G	G:G	A:A	T:T	C:C	T:T	A:A	C:T	T:T	A:A	G:G	?
P7_P3	2	S1	G:G	?	G:G	T:T	G:G	C:T	A:A	C:C	G:G	A:A	C:G	?
P7_P4	2	S1	G:G	T:T	G:G	G:T	G:G	C:C	A:A	T:T	G:G	A:T	C:C	A:A
P7_P5	2	S1	G:C	T:T	G:G	T:T	G:G	C:C	A:G	C:T	G:G	A:T	C:C	?
P7_P6	2	S1	G:G	T:T	G:A	T:T	C:G	C:T	A:A	?	T:T	A:T	C:C	?
P7_P7	2	S1	?	?	G:A	T:T	C:G	?	A:A	C:T	?	A:A	?	A:A
P7_P8	2	S1	G:G	T:G	G:A	T:T	C:G	C:T	A:A	T:T	G:G	A:A	C:G	A:A
P7_P9	2	S1	G:G	T:T	G:G	G:T	G:G	C:C	A:A	C:T	G:G	T:T	C:C	?
P7_P10	2	S1	G:C	T:G	G:A	T:T	C:G	C:T	A:A	C:T	?	A:A	C:G	?
P7_P11	2	S1	G:C	T:T	G:A	T:T	C:G	C:T	A:A	?	G:G	A:A	C:C	?
P7_P12	2	S1	G:G	G:G	G:A	T:T	G:G	C:C	A:G	?	G:G	A:T	G:G	?
P8_P11	2	S1	G:G	T:T	G:A	T:T	?	C:T	?	C:C	G:G	A:T	C:C	?
P8_P12	2	S1	G:C	T:T	A:A	T:T	C:G	C:C	A:A	C:T	T:T	A:A	C:C	?
P7_Q1	2	S2	G:G	T:G	G:A	T:T	C:G	C:T	A:A	C:T	G:G	A:A	C:G	?
P7_Q2	2	S2	G:G	T:G	G:A	T:T	C:G	C:T	A:A	C:C	G:G	A:A	C:G	?
P7_Q3	2	S2	G:G	T:T	A:A	T:T	C:G	C:T	A:A	C:C	G:G	A:T	C:C	?
P7_Q4	2	S2	G:G	T:G	G:A	T:T	C:G	C:T	A:G	C:C	?	A:A	C:G	?
P7_Q5	2	S2	G:G	G:G	G:A	T:T	?	C:T	A:A	C:C	?	A:A	G:G	?
P7_Q6	2	S2	G:G	T:G	A:A	T:T	C:G	T:T	A:A	C:C	?	A:A	?	?
P7_Q7	2	S2	G:G	T:G	A:A	T:T	C:C	T:T	A:A	?	G:G	A:A	?	?
P7_Q8	2	S2	G:G	T:T	G:A	T:T	G:G	C:C	A:A	C:T	?	A:T	C:C	?
P7_Q9	2	S2	G:G	T:T	G:A	T:T	G:G	C:C	A:A	C:C	G:G	A:A	C:C	?
P7_Q10	2	S2	G:C	T:G	G:A	G:T	C:G	C:T	A:G	C:T	G:G	T:T	C:G	?
P7_Q11	2	S2	G:G	T:G	G:G	G:T	G:G	C:C	A:G	?	T:T	A:T	C:G	?
P7_Q12	2	S2	G:C	G:G	A:A	T:T	C:C	T:T	?	C:T	?	A:A	G:G	?
P8_Q1	2	S2	G:G	G:G	G:A	T:T	C:G	C:T	A:G	T:T	G:G	A:T	G:G	?
P8_Q4	2	S2	G:C	G:G	A:A	T:T	C:C	T:T	A:G	C:T	G:G	A:A	G:G	?
P8_Q5	2	S2	G:C	G:G	A:A	T:T	C:C	T:T	A:G	C:T	?	A:A	G:G	?
P7_R1	2	S3	G:G	T:G	G:G	T:T	G:G	C:C	A:A	C:C	G:G	A:A	C:G	A:A
P7_R2	2	S3	G:G	T:G	G:A	T:T	C:G	C:T	A:A	T:T	G:G	A:A	C:G	A:A
P7_R3	2	S3	G:G	T:G	G:A	T:T	C:C	C:T	A:A	C:T	G:G	A:A	C:G	A:A
P7_R4	2	S3	G:G	T:G	A:A	T:T	C:C	C:T	A:A	C:C	G:G	A:A	C:G	A:A
P7_R5	2	S3	G:G	G:G	A:A	T:T	C:C	C:T	A:A	C:C	G:G	A:A	G:G	A:A
P7_R6	2	S3	G:C	T:T	G:G	T:T	G:G	C:C	A:A	C:T	G:G	A:A	C:C	A:A
P7_R7	2	S3	G:G	T:T	G:G	T:T	G:G	C:C	A:A	C:C	G:G	A:A	C:C	?
P7_R8	2	S3	G:C	T:T	G:A	T:T	C:G	C:T	A:G	C:T	T:T	A:A	C:C	?
P7_R9	2	S3	G:G	G:G	A:A	T:T	C:C	T:T	A:A	C:C	G:G	A:T	G:G	?
P7_R10	2	S3	G:G	T:G	A:A	T:T	C:C	T:T	A:A	C:C	G:G	A:A	C:G	A:A
P7_R11	2	S3	G:G	T:G	G:A	T:T	C:G	C:C	A:A	C:T	G:G	A:T	C:G	?
P7_R12	2	S3	G:G	T:G	G:A	G:T	C:G	C:T	A:A	C:T	G:G	A:A	C:G	A:A
P8_R1	2	S3	G:G	G:G	A:A	T:T	C:C	T:T	A:A	?	?	A:A	G:G	?
P8_R3	2	S3	G:G	T:T	G:G	G:T	G:G	C:C	A:G	T:T	G:G	A:T	C:C	?
P8_R5	2	S3	G:G	T:G	G:A	T:T	C:G	C:T	A:G	T:T	G:G	A:A	C:G	A:A
P8_R11	2	S3	G:C	G:G	A:A	T:T	C:C	T:T	A:A	C:T	G:G	A:A	G:G	A:A
P8_R12	2	S3	G:G	T:T	G:A	G:T	C:G	C:T	A:A	C:T	G:G	A:A	C:C	?
P7_S1	2	S4	G:C	T:G	A:A	T:T	G:G	C:C	A:G	C:T	G:G	A:A	C:G	?
P7_S2	2	S4	G:G	T:T	G:A	T:T	C:G	C:T	A:G	T:T	G:G	A:A	C:C	A:A
P7_S3	2	S4	G:G	T:G	A:A	T:T	C:C	T:T	A:A	C:C	G:G	A:A	C:G	?
P7_S4	2	S4	G:G	T:G	A:A	T:T	C:C	T:T	A:A	C:T	G:G	A:A	C:G	?
P7_S5	2	S4	G:C	G:G	G:A	T:T	C:G	C:T	A:A	C:T	G:G	A:A	G:G	?
P7_S6	2	S4	G:G	T:G	G:A	G:T	C:G	C:C	A:A	C:T	?	A:A	C:G	?
P7_S7	2	S4	G:G	T:G	G:A	T:T	C:G	C:T	A:A	T:T	G:G	A:T	C:G	?
P7_S8	2	S4	G:G	T:G	A:A	T:T	C:C	C:C	G:G	T:T	T:T	A:A	C:G	?
P7_S9	2	S4	G:G	T:T	G:A	T:T	G:G	C:C	A:A	C:T	?	A:A	C:C	?
P7_S10	2	S4	G:C	T:T	G:G	G:T	C:G	C:C	A:A	C:T	G:G	A:T	C:C	?
P7_S11	2	S4	G:C	T:T	G:A	T:T	C:C	C:C	A:G	C:T	G:G	T:T	C:C	C:C
P7_S12	2	S4	G:C	T:G	A:A	T:T	C:G	C:T	A:G	C:T	G:G	A:A	C:G	?
P8_S2	2	S4	G:C	G:G	A:A	T:T	C:C	T:T	A:A	C:C	G:G	A:A	G:G	?
P8_S3	2	S4	G:G	T:G	G:A	G:T	C:G	C:T	G:G	T:T	G:G	A:T	C:G	?
P8_S4	2	S4	G:C	T:G	G:A	T:T	C:G	C:T	A:A	T:T	G:G	A:T	C:G	?
P8_S6	2	S4	G:G	?	?	T:T	?	C:C	?	?	?	A:A	?	?
P10_T1	3	C1	G:G	G:G	G:A	T:T	C:G	C:T	A:A	T:T	G:G	A:A	G:G	A:A
P10_T2	3	C1	G:C	T:G	A:A	T:T	C:C	T:T	A:G	T:T	T:T	A:A	C:G	?
P10_T3	3	C1	G:G	T:G	A:A	T:T	C:G	C:T	A:G	C:T	G:G	A:A	C:G	A:A
P10_T4	3	C1	G:G	T:G	G:A	T:T	C:G	C:T	A:G	C:T	G:G	A:A	C:G	?
P10_T5	3	C1	G:C	T:T	G:G	T:T	G:G	C:C	A:G	C:T	G:G	A:A	C:C	?
P10_T6	3	C1	G:C	T:G	G:A	G:T	C:G	C:C	A:A	C:T	G:G	A:T	C:G	?
P10_T7	3	C1	G:G	T:G	A:A	T:T	C:C	T:T	A:A	C:C	T:T	A:A	C:G	?
P10_T8	3	C1	G:G	G:G	A:A	T:T	C:G	C:T	A:A	T:T	?	A:A	G:G	?
P10_T9	3	C1	G:C	T:G	G:A	T:T	G:G	C:C	A:A	C:C	?	A:A	?	?
P10_T10	3	C1	G:C	G:G	G:A	T:T	C:G	T:T	?	C:T	G:G	A:A	G:G	?
P10_T11	3	C1	G:C	T:G	A:A	T:T	?	T:T	A:A	T:T	G:G	A:T	?	?
P10_T12	3	C1	G:G	T:G	G:A	G:T	C:G	C:T	A:A	C:T	G:G	A:A	C:G	?
P9_T1	3	C1	G:G	T:T	G:A	T:T	C:G	C:T	A:G	T:T	?	A:A	C:C	?
P9_T2	3	C1	G:G	G:G	A:A	T:T	C:C	T:T	A:G	T:T	G:G	A:T	G:G	?
P9_T3	3	C1	G:G	T:G	A:A	T:T	C:G	C:T	A:A	C:T	G:G	A:T	C:G	?
P9_T4	3	C1	G:G	T:G	A:A	T:T	C:C	T:T	A:A	C:T	T:T	A:T	C:G	?
P9_T5	3	C1	G:G	T:T	G:A	T:T	G:G	C:C	?	C:C	?	A:A	C:C	?
P9_T6	3	C1	G:G	G:G	G:A	T:T	C:G	T:T	A:A	?	?	T:T	G:G	?
P9_T7	3	C1	G:G	T:G	A:A	T:T	C:C	T:T	A:A	C:T	?	A:A	?	?
P9_T8	3	C1	G:C	T:G	G:A	T:T	C:G	C:T	A:G	T:T	G:G	A:A	C:G	A:A
P9_T9	3	C1	G:G	T:G	G:A	T:T	C:G	C:C	A:G	T:T	T:T	A:A	C:G	?
P9_T10	3	C1	G:G	G:G	A:A	T:T	C:C	T:T	A:A	C:C	?	A:T	G:G	?
P9_T11	3	C1	G:G	T:G	G:A	T:T	C:G	C:T	A:G	C:T	G:G	A:A	C:G	?
P9_T12	3	C1	G:C	G:G	G:A	T:T	C:G	T:T	A:A	C:T	G:G	A:A	G:G	?
P10_U1	3	C2	G:C	T:G	G:A	T:T	C:G	C:T	A:G	T:T	G:G	A:A	C:G	A:A
P10_U2	3	C2	G:G	G:G	A:A	T:T	C:C	T:T	A:A	C:C	G:G	A:A	G:G	A:A
P10_U3	3	C2	G:G	G:G	A:A	T:T	C:C	T:T	A:G	T:T	G:G	A:A	G:G	A:A
P10_U4	3	C2	G:C	T:G	G:G	T:T	G:G	C:T	G:G	T:T	G:G	A:T	C:G	C:C
P10_U5	3	C2	G:G	T:G	G:G	T:T	C:G	C:T	A:A	T:T	G:G	A:A	C:G	A:A
P10_U6	3	C2	G:C	G:G	G:A	T:T	C:G	C:T	A:G	C:T	G:G	A:A	G:G	?
P10_U7	3	C2	G:C	T:G	A:A	T:T	C:C	C:T	A:G	?	G:G	A:A	C:G	?
P10_U8	3	C2	?	G:G	A:A	T:T	?	T:T	?	T:T	?	A:A	G:G	?
P10_U9	3	C2	C:C	G:G	G:A	T:T	C:G	T:T	A:A	T:T	G:G	A:A	G:G	?
P10_U10	3	C2	G:C	G:G	G:A	G:T	C:G	C:C	A:G	?	?	A:A	G:G	?
P10_U11	3	C2	G:G	T:G	A:A	T:T	C:C	T:T	?	C:C	G:G	A:A	?	?
P10_U12	3	C2	G:G	G:G	G:A	T:T	C:G	T:T	A:A	C:T	T:T	A:A	G:G	?
P9_U1	3	C2	G:C	T:T	G:A	T:T	C:C	C:T	A:A	C:T	G:G	A:A	C:C	A:A
P9_U2	3	C2	G:C	G:G	A:A	T:T	C:C	T:T	A:A	T:T	?	A:A	G:G	A:A
P9_U3	3	C2	G:C	G:G	A:A	T:T	C:C	T:T	A:G	T:T	G:G	A:A	G:G	A:A
P9_U4	3	C2	G:C	T:G	G:A	T:T	C:G	C:T	A:G	T:T	G:G	A:T	C:G	?
P9_U5	3	C2	G:C	G:G	A:A	T:T	C:C	C:T	A:A	C:T	T:T	A:A	G:G	A:A
P9_U6	3	C2	G:G	T:T	A:A	T:T	C:C	C:T	A:G	C:T	G:G	A:A	C:C	?
P9_U7	3	C2	G:G	T:G	A:A	T:T	C:G	T:T	A:A	C:T	G:G	A:A	C:G	?
P9_U8	3	C2	G:G	G:G	A:A	T:T	C:G	C:T	A:A	C:T	G:G	A:A	G:G	A:A
P9_U9	3	C2	C:C	G:G	G:A	T:T	C:G	T:T	?	T:T	G:G	A:A	?	?
P9_U10	3	C2	G:G	T:T	G:G	G:T	C:G	C:C	A:A	C:T	?	A:T	C:C	A:A
P9_U11	3	C2	G:C	T:G	G:A	T:T	C:G	C:C	A:G	C:T	G:G	A:A	C:G	?
P9_U12	3	C2	G:G	G:G	G:A	T:T	C:G	T:T	A:A	C:T	G:G	A:A	G:G	A:A
P10_W1	3	C3	G:G	T:T	G:A	T:T	C:G	C:T	A:A	C:T	G:G	A:A	C:C	A:A
P10_W2	3	C3	G:G	G:G	A:A	T:T	C:C	T:T	A:G	T:T	G:G	A:T	G:G	A:A
P10_W3	3	C3	G:C	T:G	G:A	G:T	C:G	C:T	A:G	C:T	G:G	A:A	C:G	A:A
P10_W4	3	C3	G:G	G:G	A:A	T:T	C:C	T:T	A:A	C:T	G:G	A:A	G:G	A:A
P10_W5	3	C3	G:C	G:G	A:A	T:T	C:G	T:T	G:G	T:T	G:G	A:A	G:G	A:A
P10_W6	3	C3	G:G	T:T	A:A	T:T	C:G	C:T	A:A	C:T	?	A:A	C:C	A:A
P10_W7	3	C3	G:C	G:G	G:G	T:T	G:G	C:T	A:G	C:T	T:T	A:A	G:G	?
P10_W8	3	C3	G:C	T:G	G:A	G:T	C:G	C:T	G:G	T:T	G:G	A:A	C:G	?
P10_W9	3	C3	G:G	T:T	G:A	T:T	C:G	C:T	A:A	C:C	G:G	A:A	C:C	A:A
P10_W10	3	C3	G:G	T:T	G:G	T:T	G:G	C:C	A:A	C:C	G:G	A:A	C:C	?
P10_W11	3	C3	G:C	T:G	G:A	T:T	C:G	C:T	A:G	T:T	G:G	A:A	C:G	A:A
P10_W12	3	C3	G:G	T:G	G:A	T:T	C:C	C:T	A:A	C:C	G:G	A:A	C:G	A:A
P9_W1	3	C3	G:C	T:G	G:A	G:T	C:G	C:T	A:G	C:T	G:G	A:A	C:G	A:A
P9_W2	3	C3	G:C	G:G	G:A	T:T	C:G	T:T	A:G	C:T	G:G	A:A	G:G	A:A
P9_W3	3	C3	G:G	T:T	A:A	T:T	C:C	C:T	A:A	C:T	?	A:T	C:C	A:A
P9_W4	3	C3	G:G	T:G	A:A	T:T	C:G	C:T	A:A	C:T	T:T	A:A	C:G	A:A
P9_W5	3	C3	G:G	T:G	G:G	T:T	G:G	C:C	A:A	C:C	G:G	A:A	C:G	A:A
P9_W6	3	C3	C:C	T:G	G:A	T:T	C:G	C:T	A:G	T:T	G:G	A:A	C:G	A:A
P9_W7	3	C3	G:G	T:G	G:A	T:T	C:G	C:T	A:A	C:C	G:G	A:T	C:G	A:A
P9_W8	3	C3	G:G	G:G	A:A	T:T	C:C	T:T	A:A	C:T	G:G	A:A	G:G	?
P9_W9	3	C3	G:C	G:G	G:A	T:T	C:G	T:T	A:A	C:T	?	A:A	G:G	A:A
P9_W10	3	C3	G:G	G:G	A:A	T:T	C:G	T:T	A:G	C:T	G:G	A:A	G:G	?
P9_W11	3	C3	G:C	T:G	A:A	T:T	C:C	C:T	A:A	C:C	T:T	A:A	C:G	A:A
P9_W12	3	C3	G:G	G:G	A:A	T:T	C:C	T:T	A:A	C:C	G:G	A:T	G:G	?
P10_X1	3	C4	?	?	A:A	?	?	T:T	?	C:T	G:G	A:A	C:G	A:A
P10_X2	3	C4	?	?	A:A	?	?	T:T	?	T:T	G:G	A:A	C:G	A:A
P10_X3	3	C4	?	?	G:A	?	?	T:T	?	C:T	?	A:A	G:G	C:A
P10_X4	3	C4	?	?	G:A	?	?	C:C	?	C:T	G:G	A:A	?	?
P10_X5	3	C4	G:G	?	G:G	?	?	C:C	A:G	C:T	G:G	T:T	C:C	?
P10_X6	3	C4	G:G	?	G:A	?	?	C:C	A:A	T:T	G:G	A:A	C:C	A:A
P10_X7	3	C4	G:G	?	A:A	T:T	?	C:T	A:A	C:T	G:G	A:A	G:G	?
P10_X8	3	C4	G:G	?	G:A	T:T	?	C:C	A:A	C:C	T:G	A:A	C:G	?
P10_X9	3	C4	G:G	?	A:A	T:T	?	C:T	A:A	C:C	?	A:A	G:G	?
P10_X10	3	C4	G:G	?	A:A	T:T	?	T:T	A:A	C:C	T:G	A:A	C:G	A:A
P10_X11	3	C4	G:C	?	G:G	T:T	C:G	C:T	A:G	C:T	G:G	A:A	C:G	A:A
P10_X12	3	C4	G:G	?	G:A	G:T	?	C:T	A:A	C:T	G:G	A:T	C:C	?
P9_X1	3	C4	?	?	A:A	?	?	C:C	?	T:T	G:G	A:A	C:G	A:A
P9_X2	3	C4	?	?	G:A	?	?	C:T	?	T:T	G:G	A:T	C:C	?
P9_X3	3	C4	?	?	A:A	?	?	C:C	?	C:C	G:G	A:A	C:G	?
P9_X4	3	C4	?	?	G:G	?	?	C:C	?	C:T	G:G	A:A	C:G	A:A
P9_X5	3	C4	C:C	?	G:G	?	?	C:T	A:G	T:T	G:G	A:A	C:G	A:A
P9_X6	3	C4	G:C	?	G:A	?	?	T:T	A:A	T:T	G:G	A:T	G:G	?
P9_X7	3	C4	G:G	?	A:A	?	?	T:T	G:G	T:T	G:G	A:A	G:G	A:A
P9_X8	3	C4	G:G	?	A:A	T:T	?	T:T	A:A	C:C	G:G	A:A	C:G	A:A
P9_X9	3	C4	G:C	?	A:A	T:T	?	T:T	A:A	C:C	G:G	A:T	C:C	?
P9_X10	3	C4	G:C	?	A:A	T:T	?	T:T	G:G	T:T	G:G	A:A	G:G	?
P9_X11	3	C4	G:C	?	G:A	T:T	?	T:T	A:A	?	G:G	A:A	G:G	A:A
P9_X12	3	C4	G:G	?	A:A	T:T	?	T:T	A:A	T:T	G:G	A:A	C:G	?
P10_P1	3	S1	G:G	T:G	G:G	G:T	G:G	C:T	A:A	C:T	?	A:A	C:G	?
P10_P2	3	S1	G:G	T:T	G:G	T:T	G:G	C:C	A:A	C:C	G:G	A:A	C:C	A:A
P10_P3	3	S1	G:C	G:G	A:A	T:T	C:C	C:T	A:G	C:T	G:G	A:A	G:G	A:A
P10_P4	3	S1	G:C	T:T	G:G	T:T	G:G	C:C	A:G	C:T	G:G	A:T	C:C	C:C
P10_P5	3	S1	?	T:G	G:A	T:T	C:G	C:T	A:A	C:T	G:G	A:A	C:G	A:A
P10_P6	3	S1	G:C	T:G	G:A	T:T	C:G	C:T	A:G	T:T	G:G	A:A	C:G	?
P10_P7	3	S1	G:G	T:T	G:G	G:T	G:G	C:C	A:A	C:C	G:G	A:T	C:C	?
P10_P8	3	S1	G:G	T:G	G:A	T:T	C:G	C:T	A:A	T:T	G:G	A:T	C:G	?
P10_P9	3	S1	G:G	T:G	G:G	T:T	G:G	C:C	A:A	C:T	G:G	A:A	C:G	?
P10_P10	3	S1	G:G	T:G	A:A	T:T	C:C	C:T	A:A	C:T	G:G	A:T	C:G	?
P10_P11	3	S1	G:G	T:G	G:A	T:T	C:G	C:T	A:A	C:C	G:G	A:A	C:G	A:A
P10_P12	3	S1	G:G	T:T	G:G	T:T	G:G	C:C	A:A	C:T	G:G	A:A	C:C	A:A
P9_P1	3	S1	G:G	T:T	G:G	T:T	G:G	C:C	A:A	C:T	G:G	A:A	C:C	?
P9_P2	3	S1	G:C	T:G	G:A	T:T	C:G	C:T	A:A	C:T	T:T	A:A	C:G	A:A
P9_P3	3	S1	G:G	G:G	G:A	T:T	C:G	T:T	A:A	C:T	G:G	A:A	G:G	?
P9_P4	3	S1	G:C	T:G	G:G	T:T	G:G	C:C	A:A	C:T	G:G	A:T	C:G	?
P9_P5	3	S1	G:G	T:T	A:A	T:T	C:C	C:T	A:A	T:T	G:G	A:A	C:C	A:A
P9_P6	3	S1	G:G	T:G	G:A	T:T	C:G	C:T	A:A	C:T	G:G	A:A	C:G	?
P9_P7	3	S1	G:G	T:T	G:A	T:T	C:G	C:T	A:A	C:C	G:G	A:T	C:C	?
P9_P8	3	S1	G:G	T:T	G:A	G:T	C:G	C:T	A:A	C:T	G:G	A:T	C:C	?
P9_P9	3	S1	G:G	?	G:G	T:T	G:G	C:T	A:A	C:T	G:G	A:A	C:G	?
P9_P10	3	S1	G:C	T:G	G:A	T:T	C:G	C:T	?	T:T	G:G	A:T	C:G	?
P9_P11	3	S1	G:G	T:G	G:A	T:T	C:G	C:T	A:A	C:C	G:G	A:A	C:G	A:A
P9_P12	3	S1	G:G	T:T	G:A	T:T	C:G	C:T	A:A	C:T	G:G	A:T	C:C	?
P10_Q1	3	S2	G:G	T:G	A:A	T:T	C:G	T:T	A:A	C:T	?	A:A	C:G	A:A
P10_Q2	3	S2	G:G	T:T	G:G	T:T	G:G	C:C	A:A	T:T	G:G	A:A	C:C	A:A
P10_Q3	3	S2	G:G	T:T	A:A	T:T	C:G	C:T	A:G	C:T	G:G	A:A	C:C	?
P10_Q4	3	S2	G:C	G:G	A:A	T:T	C:C	T:T	A:G	T:T	G:G	A:A	G:G	?
P10_Q5	3	S2	G:C	T:G	G:A	G:T	C:G	C:T	A:A	C:T	G:G	A:A	C:G	?
P10_Q6	3	S2	G:G	T:G	A:A	T:T	C:G	C:T	A:A	C:C	G:G	A:A	C:G	?
P10_Q7	3	S2	G:G	G:G	G:A	T:T	C:G	C:T	A:A	T:T	?	A:T	G:G	?
P10_Q8	3	S2	G:G	T:G	G:G	T:T	G:G	C:C	A:A	C:T	?	A:T	C:G	?
P10_Q9	3	S2	G:G	T:T	G:A	T:T	C:G	C:T	A:A	T:T	G:G	A:A	C:C	?
P10_Q10	3	S2	G:G	T:G	G:G	G:T	G:G	C:C	A:A	C:T	G:G	A:T	C:G	?
P10_Q11	3	S2	G:G	T:T	G:A	G:T	C:G	C:T	A:A	C:T	G:G	A:A	C:C	?
P10_Q12	3	S2	C:C	T:G	G:A	T:T	C:G	C:C	G:G	T:T	G:G	A:A	C:G	A:A
P9_Q1	3	S2	G:G	G:G	G:A	T:T	C:G	C:C	A:G	T:T	G:G	A:A	G:G	A:A
P9_Q2	3	S2	G:G	G:G	G:A	T:T	C:G	C:C	A:G	C:T	G:G	A:T	G:G	?
P9_Q3	3	S2	G:G	T:G	G:A	G:T	C:G	C:C	A:A	C:C	G:G	A:T	C:G	?
P9_Q4	3	S2	G:G	T:T	G:G	T:T	G:G	C:C	A:A	C:C	G:G	A:T	C:C	C:C
P9_Q5	3	S2	G:C	T:G	G:A	T:T	?	C:T	A:A	C:T	G:G	A:A	C:G	?
P9_Q6	3	S2	G:C	T:G	G:A	T:T	C:G	C:T	A:G	C:T	G:G	A:A	C:G	A:A
P9_Q7	3	S2	G:G	T:G	G:A	T:T	G:G	C:C	A:A	C:T	G:G	A:T	C:G	?
P9_Q8	3	S2	G:G	T:G	G:G	T:T	G:G	C:C	A:A	T:T	G:G	A:A	C:G	A:A
P9_Q9	3	S2	G:G	T:G	G:A	T:T	C:G	C:T	A:A	C:C	G:G	A:A	C:G	A:A
P9_Q10	3	S2	G:C	T:G	A:A	T:T	C:G	C:T	A:A	C:T	?	A:T	C:G	?
P9_Q11	3	S2	G:G	T:T	G:A	G:G	C:G	C:T	A:A	T:T	?	A:A	C:C	?
P9_Q12	3	S2	G:C	T:G	G:A	G:T	C:G	C:T	A:G	T:T	?	A:T	C:G	?
P10_R1	3	S3	G:G	G:G	G:A	T:T	C:G	C:T	A:G	T:T	G:G	A:A	G:G	A:A
P10_R2	3	S3	G:G	T:T	G:A	T:T	C:G	C:T	A:A	C:T	?	A:A	C:C	A:A
P10_R3	3	S3	G:C	T:G	G:A	T:T	C:G	C:T	G:G	T:T	G:G	A:A	C:G	?
P10_R4	3	S3	G:G	G:G	G:G	T:T	G:G	C:T	A:A	?	G:G	?	G:G	?
P10_R5	3	S3	G:G	T:T	G:G	T:T	G:G	C:C	A:G	C:T	?	A:A	C:C	?
P10_R6	3	S3	G:G	T:G	G:G	T:T	G:G	C:T	A:A	C:C	T:T	A:A	?	?
P10_R7	3	S3	G:G	T:G	G:A	G:T	C:G	C:T	A:G	C:T	T:T	A:T	C:G	?
P10_R8	3	S3	G:C	T:T	G:A	T:T	G:G	C:C	A:A	C:T	G:G	A:A	C:C	?
P10_R9	3	S3	G:C	T:G	G:A	T:T	C:G	C:T	A:A	C:T	?	A:A	C:G	?
P10_R10	3	S3	G:G	T:G	A:A	T:T	C:C	C:T	A:G	T:T	G:G	A:A	C:G	?
P10_R11	3	S3	C:C	T:G	G:A	G:T	C:G	C:C	A:G	C:T	?	A:A	C:G	?
P10_R12	3	S3	G:G	T:T	G:A	G:T	G:G	C:C	A:G	C:T	G:G	A:T	C:C	?
P9_R1	3	S3	G:G	T:T	G:G	T:T	G:G	C:C	A:A	C:C	G:G	A:T	C:C	?
P9_R2	3	S3	G:G	T:G	G:A	G:T	C:G	C:T	G:G	T:T	T:T	T:T	C:G	C:C
P9_R3	3	S3	G:G	T:G	G:A	G:T	C:G	C:C	A:A	C:T	T:T	A:T	C:G	?
P9_R4	3	S3	G:G	T:T	G:G	T:T	G:G	C:C	A:G	T:T	G:G	A:T	C:C	?
P9_R5	3	S3	G:G	T:G	G:G	T:T	G:G	C:C	A:A	C:C	G:G	A:A	C:G	?
P9_R6	3	S3	G:G	T:T	G:A	T:T	C:G	C:T	A:A	C:T	G:G	T:T	C:C	?
P9_R7	3	S3	G:C	T:G	G:A	G:T	C:G	C:T	A:A	C:T	?	A:T	C:G	?
P9_R8	3	S3	G:G	T:T	A:A	T:T	G:G	C:C	G:G	T:T	?	A:A	C:C	?
P9_R9	3	S3	G:C	T:G	G:A	T:T	C:G	C:T	A:G	C:T	G:G	A:T	C:G	?
P9_R10	3	S3	G:G	T:G	G:A	T:T	C:G	C:T	A:A	T:T	G:G	A:A	C:G	?
P9_R11	3	S3	G:C	T:T	G:G	G:T	G:G	C:C	G:G	T:T	T:T	A:A	C:C	?
P9_R12	3	S3	G:G	T:G	G:A	T:T	C:G	C:T	A:A	C:T	G:G	A:T	C:G	C:C
P10_S1	3	S4	G:G	T:G	G:G	G:T	G:G	C:C	A:A	C:C	G:G	A:T	C:G	?
P10_S2	3	S4	G:C	T:T	G:A	T:T	C:G	C:C	A:A	C:T	G:G	A:A	C:C	A:A
P10_S3	3	S4	G:G	T:T	G:G	T:T	G:G	C:C	A:G	C:T	G:G	A:A	C:C	A:A
P10_S4	3	S4	G:G	G:G	A:A	T:T	C:C	T:T	A:A	C:C	G:G	A:A	G:G	?
P10_S5	3	S4	G:C	T:G	G:A	T:T	C:G	C:T	A:A	C:T	G:G	A:A	C:G	A:A
P10_S6	3	S4	G:C	T:G	G:G	T:T	G:G	C:T	A:G	C:T	G:G	A:A	C:G	?
P10_S7	3	S4	C:C	T:G	G:G	T:T	G:G	C:T	A:A	C:T	T:T	A:T	C:G	?
P10_S8	3	S4	G:G	T:G	G:A	T:T	C:G	C:T	A:A	?	?	A:A	?	?
P10_S9	3	S4	G:G	T:G	A:A	T:T	C:C	T:T	A:A	C:C	G:G	A:A	C:G	?
P10_S10	3	S4	G:G	T:T	G:G	T:T	G:G	C:C	A:A	C:C	G:G	A:A	C:C	?
P10_S11	3	S4	G:G	T:G	A:A	T:T	C:G	C:C	A:A	C:C	G:G	A:A	C:G	?
P10_S12	3	S4	G:G	T:T	G:G	T:T	G:G	C:C	A:A	C:T	G:G	A:A	C:C	?
P9_S1	3	S4	G:G	T:G	A:A	T:T	C:C	C:T	A:A	C:T	G:G	A:A	C:G	A:A
P9_S2	3	S4	G:G	G:G	A:A	T:T	C:C	C:C	A:G	C:T	?	A:A	G:G	A:A
P9_S3	3	S4	G:G	G:G	G:A	T:T	C:G	T:T	A:G	C:T	G:G	A:A	G:G	A:A
P9_S4	3	S4	G:G	G:G	A:A	T:T	C:G	C:T	A:A	C:T	G:G	A:A	G:G	?
P9_S5	3	S4	G:C	T:G	G:A	T:T	C:G	C:C	A:G	C:T	G:G	A:T	C:G	?
P9_S6	3	S4	G:G	T:T	G:G	T:T	G:G	C:C	A:G	T:T	G:G	A:A	C:C	?
P9_S7	3	S4	G:G	T:G	G:G	G:T	G:G	C:C	A:A	C:T	G:G	A:A	C:G	?
P9_S8	3	S4	G:G	T:T	G:A	G:T	C:G	C:T	A:A	C:C	G:G	A:T	C:C	?
P9_S9	3	S4	G:C	T:G	G:A	T:T	C:G	C:T	A:G	T:T	G:G	A:T	C:G	?
P9_S10	3	S4	G:G	T:G	A:A	T:T	C:G	C:T	A:A	C:T	?	A:A	C:G	?
P9_S11	3	S4	G:G	T:T	G:G	T:T	G:G	C:C	A:A	C:T	?	A:A	C:C	?
P9_S12	3	S4	G:G	G:G	G:A	T:T	C:C	T:T	A:A	C:T	G:G	A:A	G:G	?
P1_T1	5	C1	G:G	T:G	G:A	T:T	C:G	C:T	A:A	?	G:G	A:A	C:G	?
P1_T2	5	C1	G:G	T:T	A:A	T:T	C:C	T:T	A:A	C:C	G:G	A:A	C:C	?
P1_T3	5	C1	G:G	T:G	G:A	T:T	C:G	C:T	A:A	C:T	G:G	A:T	C:G	?
P1_T4	5	C1	G:G	G:G	G:A	T:T	?	T:T	A:A	C:C	?	A:T	G:G	?
P1_T5	5	C1	G:G	T:G	G:A	T:T	C:G	C:T	A:A	?	?	A:T	C:G	?
P1_T6	5	C1	G:G	T:G	G:G	T:T	G:G	C:T	A:G	C:T	G:G	A:T	C:G	?
P1_T7	5	C1	G:C	T:T	G:A	T:T	C:G	C:T	?	C:T	?	A:A	C:C	?
P1_T8	5	C1	G:G	T:T	?	?	?	C:T	?	?	T:T	A:A	?	?
P1_T9	5	C1	G:C	T:G	G:G	T:T	G:G	C:C	?	T:T	?	A:T	?	?
P1_T10	5	C1	G:G	T:G	A:A	T:T	C:C	C:T	A:A	?	?	A:A	?	?
P1_T11	5	C1	G:G	T:T	G:G	T:T	?	C:C	?	?	?	A:A	?	?
P1_T12	5	C1	G:C	G:G	G:A	T:T	?	?	?	?	T:T	A:A	?	?
P2_T1	5	C1	G:G	G:G	A:A	T:T	C:C	T:T	A:A	C:T	?	T:T	G:G	?
P2_T2	5	C1	G:G	T:T	G:A	T:T	C:G	C:T	A:A	C:T	G:G	A:A	C:C	?
P2_T3	5	C1	G:G	?	?	T:T	?	?	?	?	G:G	A:A	?	?
P2_T4	5	C1	G:G	?	G:A	T:T	?	T:T	A:A	?	?	?	?	?
P2_T5	5	C1	G:G	G:G	A:A	T:T	C:C	?	?	T:T	?	A:T	?	?
P2_T6	5	C1	?	?	?	?	?	?	?	?	?	A:A	?	?
P2_T7	5	C1	?	?	?	G:T	?	T:T	?	?	?	A:A	?	?
P2_T8	5	C1	G:G	G:G	G:A	T:T	C:G	T:T	A:A	?	G:G	A:T	G:G	?
P2_T9	5	C1	G:G	G:G	G:A	T:T	C:G	T:T	A:A	T:T	?	A:T	G:G	?
P2_T10	5	C1	G:G	G:G	A:A	T:T	C:C	T:T	G:G	T:T	?	A:A	G:G	?
P2_T11	5	C1	?	?	A:A	?	?	?	?	?	?	A:A	?	?
P2_T12	5	C1	G:G	?	A:A	?	?	?	?	?	?	A:A	?	?
P1_U1	5	C2	G:G	T:T	A:A	T:T	C:C	T:T	G:G	T:T	T:T	A:T	C:C	?
P1_U2	5	C2	G:G	G:G	A:A	T:T	C:C	T:T	A:A	C:T	G:G	A:A	G:G	A:A
P1_U3	5	C2	G:C	G:G	G:G	T:T	G:G	T:T	A:A	C:T	G:G	A:T	G:G	A:A
P1_U4	5	C2	C:C	G:G	G:G	T:T	G:G	T:T	A:G	T:T	T:T	A:T	G:G	?
P1_U5	5	C2	G:G	T:G	G:A	T:T	C:G	C:T	A:A	C:T	G:G	A:T	C:G	?
P1_U6	5	C2	G:C	T:G	G:A	T:T	G:G	C:T	A:A	?	G:G	A:A	C:G	?
P1_U7	5	C2	G:C	T:G	G:A	G:T	C:G	C:T	?	T:T	?	A:T	G:G	?
P1_U8	5	C2	?	?	?	?	?	?	?	?	?	?	?	?
P1_U9	5	C2	G:C	?	A:A	T:T	C:C	T:T	?	?	?	A:A	?	?
P1_U10	5	C2	G:G	T:T	A:A	T:T	C:G	C:T	A:A	C:C	?	A:A	C:C	?
P1_U11	5	C2	G:G	?	G:G	T:T	?	C:C	?	?	?	A:A	?	?
P1_U12	5	C2	G:C	T:G	G:G	T:T	C:G	C:C	?	C:T	?	A:T	?	?
P2_U1	5	C2	G:G	T:T	G:G	?	?	?	?	?	T:G	A:A	?	?
P2_U2	5	C2	G:G	T:T	G:A	T:T	C:G	C:T	A:A	C:C	G:G	A:A	C:C	?
P2_U3	5	C2	?	?	A:A	T:T	C:C	T:T	?	?	?	A:A	?	?
P2_U4	5	C2	G:C	G:G	A:A	?	?	?	?	?	?	A:A	?	?
P2_U5	5	C2	G:C	G:G	A:A	T:T	C:C	T:T	A:A	C:T	G:G	A:A	G:G	?
P2_U6	5	C2	C:C	G:G	G:G	G:T	G:G	C:T	G:G	T:T	G:G	A:A	G:G	?
P2_U7	5	C2	G:G	?	G:A	T:T	?	C:C	?	T:T	G:G	A:T	?	?
P2_U8	5	C2	G:C	T:G	A:A	T:T	C:C	T:T	?	?	?	A:A	?	?
P2_U9	5	C2	?	G:G	?	?	?	?	?	?	?	A:A	?	?
P2_U10	5	C2	G:C	T:G	G:G	G:T	G:G	C:T	A:G	C:T	G:G	A:A	C:G	?
P2_U11	5	C2	G:G	T:G	G:A	G:T	C:G	C:T	A:G	?	G:G	A:T	C:G	?
P2_U12	5	C2	G:C	T:G	A:A	T:T	C:C	T:T	A:A	C:T	?	A:A	C:G	?
P1_W1	5	C3	G:C	T:G	A:A	T:T	C:G	C:T	A:G	T:T	T:T	A:A	C:G	A:A
P1_W2	5	C3	G:G	G:G	G:A	T:T	C:G	T:T	A:A	C:C	G:G	A:T	G:G	?
P1_W3	5	C3	G:C	G:G	G:A	T:T	C:G	C:T	G:G	T:T	G:G	A:A	G:G	A:A
P1_W4	5	C3	G:G	T:T	A:A	T:T	C:G	C:C	A:G	C:T	G:G	A:A	C:C	?
P1_W5	5	C3	G:G	G:G	A:A	T:T	C:C	T:T	A:A	?	G:G	A:A	G:G	?
P1_W6	5	C3	G:G	G:G	A:A	T:T	C:G	C:T	A:G	T:T	G:G	A:A	G:G	?
P1_W7	5	C3	C:C	G:G	G:A	T:T	?	T:T	A:G	T:T	G:G	A:A	G:G	?
P1_W8	5	C3	?	G:G	A:A	T:T	?	C:C	?	?	?	?	?	?
P1_W9	5	C3	G:G	G:G	A:A	T:T	C:C	T:T	?	?	?	T:T	G:G	?
P1_W10	5	C3	G:G	T:G	A:A	T:T	C:G	T:T	A:A	?	?	A:A	?	?
P1_W11	5	C3	G:C	T:G	G:A	T:T	C:C	C:C	?	?	?	A:A	?	?
P1_W12	5	C3	G:C	T:G	G:A	T:T	C:G	C:C	A:A	T:T	?	A:A	C:G	?
P2_W1	5	C3	G:C	T:G	A:A	T:T	C:C	T:T	A:A	?	?	A:A	?	?
P2_W2	5	C3	?	T:T	?	T:T	?	?	A:A	?	?	A:A	?	?
P2_W3	5	C3	C:C	T:T	G:G	T:T	G:G	C:C	?	T:T	?	A:A	?	?
P2_W4	5	C3	G:C	T:G	G:A	T:T	C:G	C:T	A:G	T:T	?	A:T	?	?
P2_W5	5	C3	G:G	T:G	A:A	T:T	C:C	C:T	A:G	T:T	G:G	A:T	C:G	?
P2_W6	5	C3	G:C	G:G	G:G	T:T	C:G	T:T	A:G	T:T	G:G	A:A	G:G	A:A
P2_W7	5	C3	G:G	T:T	G:A	G:T	C:G	C:C	A:A	?	?	A:A	C:C	?
P2_W8	5	C3	G:G	G:G	?	T:T	?	?	?	?	?	A:T	?	?
P2_W9	5	C3	G:C	T:T	G:A	G:G	C:G	C:C	?	C:T	G:G	A:T	C:C	?
P2_W10	5	C3	G:G	G:G	G:G	T:T	?	T:T	A:A	?	G:G	A:A	?	?
P2_W11	5	C3	G:G	G:G	A:A	T:T	C:C	C:T	A:A	?	T:T	A:A	?	?
P2_W12	5	C3	G:G	?	A:A	T:T	?	?	?	?	?	A:A	?	?
P1_X1	5	C4	G:G	G:G	A:A	T:T	?	?	A:G	?	?	A:A	G:G	?
P1_X2	5	C4	?	G:G	A:A	T:T	?	T:T	A:A	T:T	G:G	A:T	?	?
P1_X3	5	C4	G:G	G:G	A:A	T:T	C:C	T:T	A:A	C:C	?	A:A	?	?
P1_X4	5	C4	G:C	T:G	A:A	T:T	C:C	T:T	?	?	G:G	A:T	?	?
P1_X5	5	C4	G:C	T:G	G:A	T:T	C:C	C:T	A:G	T:T	G:G	A:A	C:G	?
P1_X6	5	C4	G:G	T:G	G:A	T:T	C:G	C:T	A:G	?	?	A:A	?	?
P1_X7	5	C4	G:G	G:G	G:A	T:T	C:G	C:T	A:A	T:T	G:G	A:A	G:G	?
P1_X8	5	C4	?	?	A:A	T:T	?	?	A:A	?	G:G	A:A	?	?
P1_X9	5	C4	?	?	A:A	T:T	?	C:C	A:A	?	G:G	A:A	?	?
P1_X10	5	C4	G:G	T:G	G:A	T:T	C:G	C:T	A:A	?	?	A:A	?	?
P1_X11	5	C4	?	T:T	A:A	T:T	?	C:C	A:A	?	?	A:A	?	?
P1_X12	5	C4	G:C	T:G	G:A	G:T	?	C:T	A:G	T:T	?	A:A	?	?
P2_X1	5	C4	G:G	?	A:A	?	?	?	A:A	?	?	A:A	?	?
P2_X2	5	C4	?	T:T	A:A	?	?	?	A:A	?	?	A:A	?	?
P2_X3	5	C4	G:G	T:G	A:A	T:T	C:C	T:T	A:G	?	?	A:A	C:G	?
P2_X4	5	C4	G:C	G:G	G:A	T:T	?	?	A:A	?	?	A:A	G:G	?
P2_X5	5	C4	?	?	?	?	?	?	A:A	?	?	?	?	?
P2_X6	5	C4	?	?	?	?	?	?	A:A	?	?	A:A	?	?
P2_X7	5	C4	G:G	T:T	?	T:T	?	C:C	?	?	?	T:T	?	?
P2_X8	5	C4	?	?	?	T:T	?	?	A:A	?	T:T	A:A	?	?
P2_X9	5	C4	?	T:T	G:G	T:T	?	?	A:A	?	?	A:A	?	?
P2_X10	5	C4	G:G	?	?	?	?	?	A:A	?	?	?	?	?
P2_X11	5	C4	G:G	?	?	?	?	?	A:A	?	?	A:A	?	?
P2_X12	5	C4	G:G	?	?	T:T	?	?	A:A	?	G:G	A:A	?	?
P1_P1	5	S1	G:G	G:G	G:A	T:T	C:G	C:C	A:A	C:T	G:G	A:A	C:G	?
P1_P2	5	S1	G:G	T:G	G:G	T:T	G:G	C:C	A:A	T:T	G:G	A:T	C:G	?
P1_P3	5	S1	G:G	G:G	G:G	T:T	G:G	C:T	A:A	C:T	G:G	A:A	G:G	A:A
P1_P4	5	S1	G:G	T:T	G:G	T:T	G:G	C:C	A:A	C:T	G:G	A:A	C:C	?
P1_P5	5	S1	G:G	T:G	G:A	G:T	C:G	C:C	A:A	C:C	G:G	A:T	C:C	?
P1_P6	5	S1	G:G	T:G	G:G	T:T	G:G	C:C	A:A	C:C	G:G	A:A	C:G	A:A
P1_P7	5	S1	G:G	T:T	G:G	T:T	G:G	C:C	A:A	C:T	G:G	A:A	C:C	?
P1_P8	5	S1	?	?	?	?	?	?	?	?	?	?	?	?
P1_P9	5	S1	G:G	T:T	G:G	T:T	?	C:C	A:A	?	G:G	A:A	?	?
P1_P10	5	S1	G:C	T:T	G:G	G:T	G:G	C:C	A:G	T:T	?	A:T	C:C	?
P1_P11	5	S1	G:G	G:G	G:G	?	?	?	?	?	?	A:T	?	?
P1_P12	5	S1	?	?	?	?	?	?	?	?	T:G	?	?	?
P2_P1	5	S1	G:G	T:T	G:G	T:T	G:G	C:T	A:A	?	?	A:T	C:C	?
P2_P2	5	S1	G:G	T:T	G:G	T:T	G:G	C:C	A:A	?	?	A:A	C:C	?
P2_P3	5	S1	G:G	T:G	G:G	G:T	G:G	C:C	A:A	C:T	T:T	A:T	C:G	?
P2_P4	5	S1	G:C	G:G	G:A	T:T	C:G	C:T	A:G	T:T	G:G	A:A	G:G	A:A
P2_P5	5	S1	G:G	T:T	G:G	G:T	G:G	C:C	A:A	C:C	G:G	A:A	C:C	A:A
P2_P6	5	S1	G:G	T:T	G:G	G:T	?	C:C	?	T:T	?	A:A	?	?
P2_P7	5	S1	G:G	T:T	G:G	T:T	?	C:C	?	?	?	?	?	?
P2_P8	5	S1	G:G	T:G	G:G	G:T	G:G	C:T	A:A	C:C	G:G	A:T	C:G	?
P2_P9	5	S1	G:G	T:G	G:A	T:T	C:G	C:T	A:A	C:T	G:G	A:A	C:G	?
P2_P10	5	S1	G:G	G:G	G:A	T:T	C:G	C:C	A:A	C:T	G:G	A:A	C:G	?
P2_P11	5	S1	G:G	T:T	G:A	T:T	G:G	C:T	A:A	C:C	?	A:T	C:C	?
P2_P12	5	S1	G:G	?	G:G	T:T	G:G	?	?	?	?	A:A	?	?
P1_Q1	5	S2	G:G	T:T	G:A	G:T	G:G	C:C	A:A	C:C	G:G	A:A	C:C	?
P1_Q2	5	S2	G:G	T:G	G:A	T:T	G:G	C:T	A:A	C:T	G:G	A:A	C:G	A:A
P1_Q3	5	S2	G:G	T:T	G:G	G:T	G:G	C:C	A:A	T:T	G:G	A:T	C:C	?
P1_Q4	5	S2	G:G	T:G	A:A	T:T	C:G	T:T	A:A	C:C	G:G	A:A	C:G	A:A
P1_Q5	5	S2	G:G	T:T	G:A	T:T	G:G	C:C	A:A	T:T	G:G	A:A	C:C	?
P1_Q6	5	S2	G:G	T:G	G:G	T:T	G:G	C:C	A:A	C:C	G:G	T:T	C:G	?
P1_Q7	5	S2	?	?	?	?	?	?	?	?	?	?	?	?
P1_Q8	5	S2	G:G	T:T	G:A	T:T	G:G	C:C	A:A	C:C	?	A:A	?	?
P1_Q9	5	S2	G:C	T:G	G:G	G:T	G:G	C:C	A:A	?	?	A:T	?	?
P1_Q10	5	S2	G:G	T:T	G:G	G:G	G:G	C:C	A:A	T:T	G:G	T:T	C:C	?
P1_Q11	5	S2	G:G	T:T	G:A	T:T	G:G	C:C	A:A	C:C	?	A:A	C:C	?
P1_Q12	5	S2	G:C	T:G	G:A	G:T	C:G	C:T	A:G	?	?	A:T	C:G	?
P2_Q1	5	S2	G:G	G:G	G:A	T:T	C:G	C:C	A:G	T:T	G:G	A:A	C:G	A:A
P2_Q2	5	S2	G:G	T:T	G:G	G:T	G:G	C:C	A:A	?	G:G	A:T	C:C	?
P2_Q3	5	S2	G:C	T:T	A:A	T:T	C:G	C:C	A:A	C:T	?	A:A	C:C	?
P2_Q4	5	S2	G:G	G:G	G:G	T:T	G:G	C:T	A:G	T:T	G:G	A:T	G:G	?
P2_Q5	5	S2	G:C	G:G	G:A	T:T	C:G	C:T	A:G	C:T	G:G	A:A	G:G	?
P2_Q6	5	S2	G:G	T:G	G:A	T:T	C:G	C:T	A:A	C:C	G:G	A:A	C:G	?
P2_Q7	5	S2	G:G	G:G	G:G	T:T	G:G	C:C	A:G	T:T	G:G	A:T	G:G	?
P2_Q8	5	S2	G:G	T:G	G:A	G:T	C:G	C:T	A:A	C:T	G:G	A:A	C:G	?
P2_Q9	5	S2	G:C	T:T	G:A	G:T	G:G	C:C	A:G	T:T	G:G	A:T	C:C	?
P2_Q10	5	S2	G:G	T:G	G:A	G:T	?	C:T	?	?	?	A:A	?	?
P2_Q11	5	S2	G:G	T:G	G:A	T:T	?	?	A:A	?	?	A:A	C:C	?
P2_Q12	5	S2	G:G	T:T	G:G	G:G	G:G	C:C	?	?	?	T:T	?	?
P1_R1	5	S3	G:G	T:G	G:A	T:T	C:G	C:C	A:A	T:T	G:G	A:A	C:G	?
P1_R2	5	S3	G:G	T:G	G:A	T:T	C:G	C:T	A:A	T:T	G:G	A:T	C:G	?
P1_R3	5	S3	G:G	T:G	G:A	T:T	C:G	C:C	A:A	T:T	?	A:A	?	?
P1_R4	5	S3	G:G	T:G	G:A	T:T	C:G	C:T	A:A	C:T	G:G	A:A	C:G	A:A
P1_R5	5	S3	G:C	T:G	G:A	G:T	C:G	C:T	A:G	C:T	G:G	A:A	C:G	A:A
P1_R6	5	S3	G:G	T:T	G:G	T:T	G:G	C:C	A:A	?	?	T:T	C:C	?
P1_R7	5	S3	G:G	T:T	?	T:T	?	T:T	?	?	G:G	A:T	?	?
P1_R8	5	S3	?	?	?	?	?	?	?	?	G:G	?	?	?
P1_R9	5	S3	G:G	T:G	G:G	T:T	G:G	C:C	A:A	C:T	G:G	A:A	C:G	?
P1_R10	5	S3	G:C	T:T	G:A	T:T	G:G	C:C	A:A	T:T	?	A:T	C:C	?
P1_R11	5	S3	C:C	G:G	G:G	?	?	?	?	?	?	A:A	?	?
P1_R12	5	S3	?	T:T	G:G	T:T	?	?	?	?	?	A:A	?	?
P2_R1	5	S3	G:G	T:T	G:G	T:T	G:G	?	A:A	T:T	?	A:A	C:C	?
P2_R2	5	S3	G:G	T:T	G:G	G:G	G:G	C:C	A:G	T:T	?	T:T	C:C	?
P2_R3	5	S3	G:G	T:T	G:A	?	?	?	A:A	?	?	T:T	?	?
P2_R4	5	S3	G:G	?	A:A	T:T	?	C:C	?	?	?	?	?	?
P2_R5	5	S3	G:G	?	?	?	?	?	?	?	?	A:A	?	?
P2_R6	5	S3	G:G	T:G	G:A	G:T	C:G	C:T	A:G	C:T	?	A:T	?	?
P2_R7	5	S3	G:C	T:G	G:A	T:T	C:G	C:C	A:G	T:T	?	T:T	C:G	?
P2_R8	5	S3	G:G	T:G	G:A	T:T	?	C:T	A:A	?	?	A:A	?	?
P2_R9	5	S3	G:G	T:G	G:G	T:T	?	C:C	?	?	?	A:A	?	?
P2_R10	5	S3	G:G	?	?	?	?	?	?	?	?	A:T	?	?
P2_R11	5	S3	G:G	?	A:A	?	?	C:C	?	?	?	A:A	?	?
P2_R12	5	S3	G:G	T:G	A:A	T:T	?	T:T	A:A	?	?	A:T	?	?
P1_S1	5	S4	G:G	T:G	G:A	T:T	C:C	C:T	A:A	C:T	G:G	A:T	C:G	?
P1_S2	5	S4	G:C	T:G	G:G	T:T	G:G	C:C	A:G	T:T	G:G	A:A	C:G	?
P1_S3	5	S4	G:G	T:T	?	G:T	C:G	C:C	A:A	C:C	?	A:T	C:C	?
P1_S4	5	S4	G:G	T:G	A:A	T:T	C:C	C:T	A:A	C:T	T:T	A:T	C:G	?
P1_S5	5	S4	G:G	T:T	G:A	G:T	?	C:T	A:A	C:T	G:G	A:A	C:C	?
P1_S6	5	S4	G:G	T:G	G:A	G:T	G:G	C:C	A:A	C:T	G:G	A:T	C:G	?
P1_S7	5	S4	G:G	T:G	G:A	T:T	C:C	C:T	A:A	?	?	A:A	?	?
P1_S8	5	S4	G:C	?	G:A	?	?	C:C	?	?	G:G	A:A	?	?
P1_S9	5	S4	G:G	G:G	A:A	T:T	?	?	?	?	?	A:A	?	?
P1_S10	5	S4	G:G	T:T	G:G	G:T	G:G	C:C	A:A	?	?	A:A	C:C	?
P1_S11	5	S4	G:G	G:G	G:A	T:T	C:G	C:C	?	C:C	?	A:A	?	?
P1_S12	5	S4	G:G	T:T	G:G	?	?	?	?	?	?	A:A	?	?
P2_S1	5	S4	G:C	T:T	G:A	G:T	C:G	C:T	A:A	T:T	?	A:A	C:C	?
P2_S2	5	S4	G:G	T:G	G:A	T:T	C:G	C:T	A:A	C:T	G:G	A:T	C:G	?
P2_S3	5	S4	G:C	T:T	G:G	G:T	G:G	C:C	A:A	?	G:G	?	C:C	?
P2_S4	5	S4	G:G	T:G	G:A	T:T	C:G	T:T	A:A	C:C	G:G	A:A	C:G	?
P2_S5	5	S4	G:C	T:G	G:G	T:T	G:G	C:C	A:G	C:T	G:G	A:A	C:G	?
P2_S6	5	S4	G:G	T:G	G:A	G:T	C:G	C:C	A:G	C:C	?	A:T	?	?
P2_S7	5	S4	G:G	T:G	G:A	G:T	C:G	C:T	A:A	C:C	?	A:T	C:G	?
P2_S8	5	S4	G:C	T:G	G:A	T:T	C:G	C:T	A:A	?	G:G	A:A	?	?
P2_S9	5	S4	?	T:T	G:G	?	G:G	C:C	?	?	?	A:A	?	?
P2_S10	5	S4	G:C	T:T	G:G	G:T	?	C:C	?	?	?	A:A	C:C	?
P2_S11	5	S4	G:G	T:T	G:G	T:T	?	C:C	?	?	?	A:A	?	?
P2_S12	5	S4	G:G	T:T	G:G	G:T	G:G	C:C	A:A	C:T	G:G	A:A	C:C	?
